# Supplementary material for: Quantitative and temporal analysis of autophagy: Differential Response to amino acid and glucose starvation
Source: PLoS One. 2026 Feb 4;21(2):e0340957. doi: 10.1371/journal.pone.0340957 (PMC12872001; doi:10.1371/journal.pone.0340957)
Supplement: S2 Table — Average GFP-LC3 puncta per cell for cells treated with FM (tab1), amino acid starvation (tab 2), or glucose starvation (tab 3) with or without BafA1. Data captured in 2-hour intervals (1st, 2nd, 3rd datasets indicated). Synthesis and degradation quantified as described in Methods (and SD and SEM calculated using propagation of error rules). The cumulative (stitched) data from time 0 combines the synthesis and degradation values from all 3 datasets into one continuous plot. (XLSX) [file pone.0340957.s005.xlsx]

## Sheet: FM synthesis and degradation
Table S2: Average GFP-LC3 puncta per cell for cells treated with FM (tab1), amino acid starvation (tab 2), or glucose starvation (tab 3) with or without BafA1. Data captured in 2-hour intervals (1st, 2nd, 3rd datasets indicated). Synthesis and degradation quantified as described in Methods (and SD and SEM calculated using propagation of error rules). The cumulative (stitched) data from time 0 com…
	FM (-) BafA1				FM (+) BafA1				Synthesis in FM			Degradation in FM					Cumulative (stitched) Synthesis in FM			Cumulative (stitched) Degradation in FM
1st Dataset: Minutes	Mean	SD	n	SEM	Mean	SD	n	SEM	Objects Synthesized from 0 min	SD	SEM	Objects Degraded from 0 min	SD	SEM		Time (min.)	Mean Objects	SD	SEM	FM Cumulative Degradation	SD	SEM
0	11.7031	1.68099	64	0.210124	7.73913	1.12585	69	0.135537	0	2.02318	0.250045	0	3.12166	0.388364		0	0	2.02318	0.250045	0	3.12166	0.388364
5	13.0156	1.82622	64	0.228277	8.68116	1.21399	69	0.146148	0.942029	2.14537	0.265482	-0.370471	3.28076	0.408342		5	0.942029	2.14537	0.265482	-0.370471	3.28076	0.408342
10	12.2812	1.81217	64	0.226521	8.78261	1.11543	69	0.134282	1.04348	2.13343	0.263974	0.465353	3.26515	0.406382		10	1.04348	2.13343	0.263974	0.465353	3.26515	0.406382
15	9.73438	1.46118	64	0.182647	6.95652	0.886682	69	0.106744	-0.782609	1.84461	0.227443	1.18614	2.89195	0.359503		15	-0.782609	1.84461	0.227443	1.18614	2.89195	0.359503
20	10.2812	1.61581	64	0.201976	7.98551	0.999039	69	0.12027	0.246377	1.96936	0.243238	1.66825	3.05204	0.37962		20	0.246377	1.96936	0.243238	1.66825	3.05204	0.37962
25	9.32812	1.61882	64	0.202352	6.94203	0.890866	69	0.107248	-0.797101	1.97183	0.24355	1.5779	3.05523	0.38002		25	-0.797101	1.97183	0.24355	1.5779	3.05523	0.38002
30	7.92188	1.42109	64	0.177636	5.94203	0.75206	69	0.0905374	-1.7971	1.81302	0.223439	1.98415	2.85171	0.354445		30	-1.7971	1.81302	0.223439	1.98415	2.85171	0.354445
35	8.65625	1.45044	64	0.181305	8.31884	0.923431	69	0.111168	0.57971	1.83612	0.226366	3.62659	2.88112	0.358142		35	0.57971	1.83612	0.226366	3.62659	2.88112	0.358142
40	8.59375	1.44762	64	0.180952	7.88406	0.964753	69	0.116143	0.144928	1.83389	0.226084	3.2543	2.87827	0.357784		40	0.144928	1.83389	0.226084	3.2543	2.87827	0.357784
45	8.34375	1.53194	64	0.191492	8	0.939336	69	0.113083	0.26087	1.90115	0.234605	3.62024	2.96428	0.368593		45	0.26087	1.90115	0.234605	3.62024	2.96428	0.368593
50	8.8125	1.43214	64	0.179018	9.24638	1.08807	69	0.130988	1.50725	1.82169	0.224538	4.39787	2.86275	0.355833		50	1.50725	1.82169	0.224538	4.39787	2.86275	0.355833
55	9.40625	1.46719	64	0.183398	10.4928	1.23697	69	0.148914	2.75362	1.84937	0.228046	5.0505	2.89803	0.360267		55	2.75362	1.84937	0.228046	5.0505	2.89803	0.360267
60	10.4375	1.59983	64	0.199979	11.3768	1.29151	69	0.155479	3.63768	1.95627	0.241582	4.90331	3.03516	0.377499		60	3.63768	1.95627	0.241582	4.90331	3.03516	0.377499
65	8.03125	1.31478	64	0.164348	9.86957	1.17318	69	0.141234	2.13043	1.73095	0.213027	5.80231	2.74783	0.341384		65	2.13043	1.73095	0.213027	5.80231	2.74783	0.341384
70	9.67188	1.45212	64	0.181515	14.4928	1.4594	69	0.175691	6.75362	1.83744	0.226535	8.78487	2.88281	0.358354		70	6.75362	1.83744	0.226535	8.78487	2.88281	0.358354
75	9.64062	1.3854	64	0.173175	16.058	1.43395	69	0.172627	8.31884	1.78518	0.219908	10.3813	2.81637	0.350002		75	8.31884	1.78518	0.219908	10.3813	2.81637	0.350002
80	9.89062	1.44322	64	0.180403	15.1159	1.46464	69	0.176321	7.37681	1.83042	0.225644	9.18931	2.87386	0.357229		80	7.37681	1.83042	0.225644	9.18931	2.87386	0.357229
85	10.2344	1.42587	64	0.178234	16.8841	1.51822	69	0.182773	9.14493	1.81677	0.223914	10.6137	2.85648	0.355045		85	9.14493	1.81677	0.223914	10.6137	2.85648	0.355045
90	9.40625	1.58047	64	0.197558	15.1449	1.38671	69	0.16694	7.4058	1.94047	0.239582	9.70267	3.0148	0.374941		90	7.4058	1.94047	0.239582	9.70267	3.0148	0.374941
95	10.9844	1.79719	64	0.224649	20.2899	1.80166	69	0.216895	12.5507	2.12072	0.262369	13.2695	3.24855	0.404298		95	12.5507	2.12072	0.262369	13.2695	3.24855	0.404298
100	10.25	1.5687	64	0.196087	20.8841	1.722	69	0.207304	13.1449	1.93089	0.23837	14.5981	3.00248	0.373393		100	13.1449	1.93089	0.23837	14.5981	3.00248	0.373393
105	7.45312	1.30265	64	0.162831	14.971	1.35022	69	0.162547	7.23188	1.72175	0.211859	11.4819	2.73625	0.339927		105	7.23188	1.72175	0.211859	11.4819	2.73625	0.339927
110	9.35938	1.53293	64	0.191617	20.4058	1.6786	69	0.20208	12.6667	1.90195	0.234706	15.0104	2.96531	0.368722		110	12.6667	1.90195	0.234706	15.0104	2.96531	0.368722
115	9.76562	1.52423	64	0.190529	20.8116	1.78194	69	0.21452	13.0725	1.89495	0.233819	15.01	2.95632	0.367593		115	13.0725	1.89495	0.233819	15.01	2.95632	0.367593
120	9.5	1.5728	64	0.1966	21.3333	1.84971	69	0.222679	13.5942	1.93423	0.238793	15.7973	3.00678	0.373933		120	13.5942	1.93423	0.238793	15.7973	3.00678	0.373933
2nd Dataset: Minutes	Mean	SD	n	SEM	Mean	SD	n	SEM	Objects Synthesized from 120 min	SD	SEM	Objects Degraded from 120 min	SD	SEM		125	15.6209	2.23838	0.273536	16.3167	3.40669	0.420006
120	5.36232	0.733433	69	0.088295	5.14667	0.715011	75	0.0825624	0	1.02429	0.120882	0	1.45774	0.173795		130	14.7809	2.19146	0.267973	16.5347	3.34512	0.412771
125	6.86957	0.870545	69	0.104801	7.17333	0.755609	75	0.0872502	2.02667	1.12654	0.133416	0.51942	1.60152	0.191257		135	14.3542	2.18704	0.267449	15.8617	3.33933	0.412091
130	5.81159	0.741613	69	0.0892797	6.33333	0.703231	75	0.0812022	1.18667	1.03016	0.121603	0.737391	1.466	0.174798		140	14.9275	2.19013	0.267815	16.3336	3.34338	0.412567
135	6.05797	0.728451	69	0.0876952	5.90667	0.644917	75	0.0744686	0.76	1.02073	0.120445	0.0643478	1.45274	0.173186		145	16.0742	2.18401	0.267091	17.915	3.33537	0.411626
140	6.15942	0.737679	69	0.0888061	6.48	0.746731	75	0.0862251	1.33333	1.02733	0.121256	0.536232	1.46202	0.174315		150	14.7942	2.17994	0.266607	17.1278	3.33003	0.410999
145	5.72464	0.719324	69	0.0865964	7.62667	0.899003	75	0.103808	2.48	1.01423	0.119647	2.11768	1.44361	0.172077		155	17.6342	2.1974	0.268677	18.2431	3.35291	0.413685
150	5.23188	0.706849	69	0.0850946	6.34667	0.801461	75	0.0925448	1.2	1.00542	0.118565	1.33043	1.43124	0.170572		160	16.8075	2.19168	0.268	18.2136	3.34542	0.412806
155	6.95652	0.758986	69	0.0913711	9.18667	1.02907	75	0.118827	4.04	1.04274	0.123147	2.4458	1.48367	0.176946		165	17.9275	2.23425	0.273046	18.6959	3.40127	0.419368
160	6.15942	0.742287	69	0.0893609	8.36	1.08381	75	0.125148	3.21333	1.03065	0.121663	2.41623	1.46668	0.174881		170	20.0342	2.23017	0.272562	20.6576	3.39591	0.418739
165	6.7971	0.859871	69	0.103516	9.48	1.10793	75	0.127933	4.33333	1.11831	0.132409	2.89855	1.58994	0.189852		175	21.0209	2.24125	0.273876	21.2095	3.41047	0.42045
170	6.94203	0.849222	69	0.102234	11.5867	1.29477	75	0.149507	6.44	1.11014	0.131409	4.86029	1.57846	0.188458		180	20.6742	2.24459	0.274273	21.0947	3.41486	0.420966
175	7.37681	0.877905	69	0.105687	12.5733	1.35077	75	0.155973	7.42667	1.13224	0.134113	5.41217	1.60953	0.192229		185	22.7675	2.31146	0.282207	22.304	3.50294	0.431327
180	7.14493	0.886403	69	0.10671	12.2267	1.49517	75	0.172647	7.08	1.13884	0.134921	5.29739	1.61882	0.193357		190	22.3275	2.26126	0.27625	22.4582	3.43679	0.423544
185	8.02899	1.0442	69	0.125707	14.32	1.63235	75	0.188487	9.17333	1.26554	0.150395	6.50667	1.79718	0.214981		195	23.1942	2.20564	0.269654	24.2524	3.36372	0.414956
190	7.43478	0.927803	69	0.111694	13.88	1.60831	75	0.185711	8.73333	1.17135	0.138896	6.66087	1.66457	0.198906		200	25.6075	2.25049	0.274972	25.1295	3.42261	0.421877
195	6.50725	0.782542	69	0.0942069	14.7467	1.54116	75	0.177958	9.6	1.06001	0.125266	8.45507	1.50795	0.179896		205	25.4742	2.30233	0.281123	25.1411	3.49089	0.429909
200	8.04348	0.901225	69	0.108495	17.16	1.74501	75	0.201496	12.0133	1.15041	0.136337	9.33217	1.63511	0.195332		210	24.5275	2.29442	0.280185	24.035	3.48046	0.428682
205	7.89855	1.02383	69	0.123255	17.0267	1.86238	75	0.215049	11.88	1.24879	0.148352	9.34377	1.77359	0.212123		215	22.5009	2.32617	0.283953	22.4286	3.52235	0.433612
210	8.05797	1.00593	69	0.121099	16.08	1.75846	75	0.203049	10.9333	1.23415	0.146566	8.23768	1.75298	0.209625		220	22.0742	2.43468	0.296844	21.002	3.66609	0.450549
215	7.63768	1.07636	69	0.129579	14.0533	1.5341	75	0.177143	8.90667	1.29221	0.153646	6.6313	1.83474	0.219531		225	21.5809	2.36876	0.289011	21.8565	3.57867	0.440245
220	8.63768	1.29429	69	0.155814	13.6267	1.49193	75	0.172274	8.48	1.47865	0.176336	5.20464	2.0975	0.251333		230	26.9809	2.34571	0.286274	26.155	3.54819	0.436654
225	7.28986	1.16556	69	0.140317	13.1333	1.61617	75	0.186619	7.98667	1.36739	0.162805	6.05913	1.94067	0.232358		235	30.9809	2.44033	0.297516	30.0536	3.6736	0.451434
230	8.3913	1.11798	69	0.134589	18.5333	1.86966	75	0.215889	13.3867	1.32707	0.157895	10.3577	1.88386	0.225479		240	31.9675	2.40247	0.293016	31.5185	3.62335	0.445509
235	8.49275	1.30489	69	0.15709	22.5333	2.21651	75	0.25594	17.3867	1.48794	0.177465	14.2562	2.1106	0.252918		245	34.3334	2.94792	0.361161	31.9022	4.43643	0.554947
240	8.01449	1.23264	69	0.148392	23.52	2.23416	75	0.257979	18.3733	1.425	0.169814	15.7212	2.02187	0.242184		250	35.4188	2.93161	0.358782	33.2376	4.41475	0.551852
3rd Dataset: Minutes	Mean	SD	n	SEM	Mean	SD	n	SEM	Synthesis from 240 min	SD	SEM	Objects Degraded from 240 min	SD	SEM		255	34.9675	2.7897	0.337973	34.5542	4.22685	0.524923
240	7.44643	1.43086	56	0.191206	7.90244	1.15361	82	0.127394	0	1.83798	0.229759	0	2.73365	0.354836		260	37.4919	2.81901	0.342289	37.2572	4.26557	0.530487
245	9.42857	1.25999	56	0.168373	10.2683	1.35385	82	0.149507	2.36585	1.70833	0.211137	0.383711	2.55994	0.33089		265	36.6383	2.87216	0.35009	35.4749	4.3359	0.540572
250	9.17857	1.22132	56	0.163206	11.3537	1.32636	82	0.146472	3.45122	1.68001	0.20704	1.71908	2.52218	0.325671		270	38.7114	2.86198	0.348598	37.6374	4.32241	0.53864
255	7.41071	0.824454	56	0.110172	10.9024	1.21278	82	0.133929	3	1.41793	0.168426	3.03571	2.1766	0.277606		275	39.0529	2.93087	0.358674	37.1931	4.41377	0.551711
260	7.23214	0.918776	56	0.122777	13.4268	1.65088	82	0.182309	5.52439	1.47477	0.176928	5.73868	2.25088	0.287989		280	40.9188	2.89982	0.354139	39.0233	4.37257	0.545821
265	8.16071	1.0708	56	0.143091	12.5732	1.3554	82	0.149679	4.67073	1.57398	0.191584	3.95645	2.38146	0.306169		285	37.5895	2.82405	0.34303	37.7476	4.27223	0.531443
270	8.07143	1.04318	56	0.1394	14.6463	1.67094	82	0.184525	6.7439	1.55532	0.188843	6.1189	2.35682	0.302744		290	42.8212	2.97316	0.364837	39.3007	4.46999	0.559735
275	8.85714	1.21955	56	0.162969	14.9878	1.5963	82	0.176282	7.08537	1.67872	0.206853	5.67465	2.52046	0.325433		295	43.6505	3.01227	0.37052	40.5943	4.52205	0.567153
280	8.89286	1.14293	56	0.15273	16.8537	2.05137	82	0.226536	8.95122	1.62391	0.198887	7.50479	2.4476	0.315345		300	45.187	3.02378	0.372192	41.1666	4.5374	0.569338
285	6.83929	0.934121	56	0.124827	13.5244	1.56753	82	0.173105	5.62195	1.48438	0.178357	6.22909	2.26348	0.289746		305	42.7236	3.12516	0.386856	37.8639	4.67275	0.588564
290	10.5179	1.31796	56	0.176119	18.7561	2.01885	82	0.222945	10.8537	1.75152	0.217365	7.78223	2.61767	0.338859		310	45.8822	2.92062	0.357177	44.0046	4.40016	0.549767
295	10.0536	1.40394	56	0.18761	19.5854	2.07122	82	0.228728	11.6829	1.8171	0.226775	9.07578	2.7056	0.350976		315	49.7846	3.10431	0.383847	45.9784	4.64488	0.58461
300	11.0179	1.42849	56	0.19089	21.122	2.46282	82	0.271972	13.2195	1.83613	0.229496	9.64808	2.73117	0.354495		320	47.2724	3.12802	0.387269	43.3055	4.67658	0.589106
305	11.8571	1.63215	56	0.218105	18.6585	1.87844	82	0.207439	10.7561	1.99868	0.252585	6.34538	2.95059	0.384615		325	49.1139	3.21929	0.400402	43.7898	4.79886	0.606412
310	8.875	1.1947	56	0.159649	21.8171	2.09674	82	0.231546	13.9146	1.66076	0.204248	12.4861	2.49655	0.322125		330	51.7968	2.93752	0.359644	48.4192	4.42261	0.552974
315	10.8036	1.59187	56	0.212722	25.7195	2.42492	82	0.267788	17.8171	1.96592	0.247952	14.4599	2.90624	0.378537		335	51.431	3.27724	0.408712	44.8748	4.87668	0.6174
320	10.9643	1.63762	56	0.218836	23.2073	2.21134	82	0.244201	15.3049	2.00315	0.253216	11.787	2.95664	0.385445		340	47.431	3.01202	0.370484	44.7498	4.52171	0.567106
325	12.3214	1.80585	56	0.241317	25.0488	2.41045	82	0.26619	17.1463	2.14288	0.27288	12.2713	3.14649	0.411409		345	47.9919	3.08911	0.381652	44.0072	4.62457	0.581729
330	10.375	1.23545	56	0.165094	27.7317	2.59879	82	0.286988	19.8293	1.69031	0.208532	16.9007	2.53591	0.327569		350	50.1383	3.24075	0.403483	44.5285	4.82767	0.610483
335	13.5536	1.90725	56	0.254867	27.3659	2.81565	82	0.310937	19.4634	2.22899	0.284933	13.3563	3.26395	0.427439		355	53.8944	3.67892	0.46577	45.356	5.41945	0.693523
340	9.67857	1.40341	56	0.187538	23.3659	2.37741	82	0.262541	15.4634	1.81669	0.226715	13.2313	2.70504	0.350899		360	55.6017	3.53381	0.445254	46.2776	5.22275	0.666029
345	10.9821	1.56203	56	0.208735	23.9268	2.31603	82	0.255762	16.0244	1.94184	0.244539	12.4887	2.87368	0.374072
350	12.6071	1.84385	56	0.246395	26.0732	2.64198	82	0.291758	18.1707	2.17499	0.27738	13.01	3.19026	0.417385
355	15.5357	2.5361	56	0.3389	29.8293	3.21908	82	0.355488	21.9268	2.78614	0.362054	13.8375	4.03011	0.531504
360	16.3214	2.32059	56	0.310102	31.5366	3.12242	82	0.344814	23.6341	2.59151	0.33525	14.7591	3.76144	0.495091

## Sheet: -aa synthesis and degradation
Table S2: Average GFP-LC3 puncta per cell for cells treated with FM (tab1), amino acid starvation (tab 2), or glucose starvation (tab 3) with or without BafA1. Data captured in 2-hour intervals (1st, 2nd, 3rd datasets indicated). Synthesis and degradation quantified as described in Methods (and SD and SEM calculated using propagation of error rules). The cumulative (stitched) data from time 0 com…
	-aa (-) BafA1				-aa (+ BafA1				Synthesis in -aa			Degradation in -aa					Cumulative (stitched) Synthesis in -aa			Cumulative (stitched) Degradation in -aa
1st Dataset: Minutes	Mean	SD	n	SEM	Mean	SD	n	SEM	Objects Synthesized from 0 min	SD	SEM	Objects Degraded from 0 min	SD	SEM		Time (min.)	Mean Objects	SD	SEM	Mean Objects	SD	SEM
0	16.5385	3.33809	39	0.534522	17.4615	2.11059	39	0.337965	0	3.94936	0.632403	0	6.15493	0.985577		0	0	3.94936	0.632403	0	6.15493	0.985577
5	18.6154	4.00701	39	0.641636	19.2564	2.32968	39	0.373048	1.79487	4.52888	0.725201	-0.282051	6.90722	1.10604		5	1.79487	4.52888	0.725201	-0.282051	6.90722	1.10604
10	18.7949	3.96836	39	0.635446	20.3077	2.28359	39	0.365667	2.84615	4.49472	0.71973	0.589744	6.86245	1.09887		10	2.84615	4.49472	0.71973	0.589744	6.86245	1.09887
15	16.8974	3.503	39	0.560928	18.0769	2.2404	39	0.358752	0.615385	4.08969	0.654874	0.25641	6.33556	1.0145		15	0.615385	4.08969	0.654874	0.25641	6.33556	1.0145
20	16.7179	3.13462	39	0.501941	17.9744	2.09636	39	0.335686	0.512821	3.77894	0.605115	0.333333	5.9371	0.950696		20	0.512821	3.77894	0.605115	0.333333	5.9371	0.950696
25	16.4103	3.37705	39	0.540761	17.641	1.92276	39	0.307888	0.179487	3.98234	0.637685	0.307692	6.19729	0.99236		25	0.179487	3.98234	0.637685	0.307692	6.19729	0.99236
30	13.1538	2.57008	39	0.411542	15.4872	2.07741	39	0.332651	-1.97436	3.32564	0.532529	1.41026	5.36731	0.859458		30	-1.97436	3.32564	0.532529	1.41026	5.36731	0.859458
35	15.7692	2.80314	39	0.448861	16.6923	2.12788	39	0.340733	-0.769231	3.50887	0.561869	-9.76996e-14	5.59576	0.896039		35	-0.769231	3.50887	0.561869	-9.76996e-14	5.59576	0.896039
40	17.0513	3.26288	39	0.522478	18.6154	2.38348	39	0.381663	1.15385	3.88599	0.622257	0.641026	6.07372	0.972574		40	1.15385	3.88599	0.622257	0.641026	6.07372	0.972574
45	18.9231	3.03453	39	0.485913	20.4359	2.67361	39	0.42812	2.97436	3.69634	0.591888	0.589744	5.83216	0.933893		45	2.97436	3.69634	0.591888	0.589744	5.83216	0.933893
50	19.2564	3.42447	39	0.548355	23.7949	3.26148	39	0.522254	6.33333	4.02264	0.644137	3.61538	6.24912	1.00066		50	6.33333	4.02264	0.644137	3.61538	6.24912	1.00066
55	21.5128	3.56014	39	0.570079	26.2051	3.41233	39	0.546409	8.74359	4.13874	0.662729	3.76923	6.39895	1.02465		55	8.74359	4.13874	0.662729	3.76923	6.39895	1.02465
60	23.4872	4.24198	39	0.679261	26.1282	3.57797	39	0.572934	8.66667	4.73804	0.758693	1.71795	7.18236	1.1501		60	8.66667	4.73804	0.758693	1.71795	7.18236	1.1501
65	18.8974	3.05743	39	0.489581	28.5897	2.95689	39	0.473482	11.1282	3.71517	0.594903	8.76923	5.85604	0.937717		65	11.1282	3.71517	0.594903	8.76923	5.85604	0.937717
70	22.8205	4.06955	39	0.651649	33.5641	3.51991	39	0.563636	16.1026	4.5843	0.734076	9.82051	6.97996	1.11769		70	16.1026	4.5843	0.734076	9.82051	6.97996	1.11769
75	17.5641	2.87663	39	0.46063	30.5641	3.33262	39	0.533646	13.1026	3.56786	0.571314	12.0769	5.66987	0.907907		75	13.1026	3.56786	0.571314	12.0769	5.66987	0.907907
80	21.359	3.94625	39	0.631905	38.2821	4.24645	39	0.679976	20.8205	4.4752	0.716606	16	6.8369	1.09478		80	20.8205	4.4752	0.716606	16	6.8369	1.09478
85	22.641	4.51725	39	0.723338	42.6667	4.51976	39	0.723741	25.2051	4.98599	0.798397	19.1026	7.51056	1.20265		85	25.2051	4.98599	0.798397	19.1026	7.51056	1.20265
90	18.5641	3.48968	39	0.558796	36.5897	4.66253	39	0.746602	19.1282	4.07829	0.653049	17.1026	6.32085	1.01215		90	19.1282	4.07829	0.653049	17.1026	6.32085	1.01215
95	22.5641	4.50623	39	0.721574	45.1026	4.77126	39	0.764013	27.641	4.97601	0.796799	21.6154	7.4973	1.20053		95	27.641	4.97601	0.796799	21.6154	7.4973	1.20053
100	23.9487	4.95961	39	0.794174	54.9487	5.0367	39	0.806518	37.4872	5.39002	0.863095	30.0769	8.04941	1.28894		100	37.4872	5.39002	0.863095	30.0769	8.04941	1.28894
105	15.4872	2.40469	39	0.385059	41.5641	4.97847	39	0.797193	24.1026	3.19955	0.512338	25.1538	5.21177	0.834551		105	24.1026	3.19955	0.512338	25.1538	5.21177	0.834551
110	21.0256	5.18595	39	0.830416	48.3333	5.49891	39	0.88053	30.8718	5.59898	0.896555	26.3846	8.3298	1.33383		110	30.8718	5.59898	0.896555	26.3846	8.3298	1.33383
115	17.641	3.90326	39	0.625023	50.3333	5.8504	39	0.936814	32.8718	4.43735	0.710544	31.7692	6.78737	1.08685		115	32.8718	4.43735	0.710544	31.7692	6.78737	1.08685
120	17.3333	3.88365	39	0.621882	56.3333	6.14318	39	0.983696	38.8718	4.42011	0.707784	38.0769	6.76483	1.08324		120	38.8718	4.42011	0.707784	38.0769	6.76483	1.08324
2nd Dataset: Minutes	Mean	SD	n	SEM	Mean	SD	n	SEM	Objects Synthesized from 120 min	SD	SEM	Objects Degraded from 120 min	SD	SEM		125	36.7323	6.26932	0.983619	35.1993	9.61501	1.51026
120	11.619	3.8139	42	0.588497	17.2558	2.71925	43	0.414682	0	4.68403	0.719924	0	7.14366	1.10043		130	37.9648	6.24561	0.980021	36.8604	9.5841	1.50557
125	12.3571	3.51747	42	0.542758	15.1163	2.83297	43	0.432023	-2.13953	4.446	0.683043	-2.87763	6.83267	1.05236		135	37.3834	6.12083	0.961094	36.9695	9.42172	1.48097
130	11.9286	3.47505	42	0.536211	16.3488	3.02553	43	0.461388	-0.906977	4.41252	0.677853	-1.2165	6.78911	1.04563		140	40.8718	6.20063	0.973197	38.6245	9.52551	1.49669
135	11.2381	3.24544	42	0.500782	15.7674	2.82173	43	0.43031	-1.48837	4.23406	0.650188	-1.10742	6.55789	1.00988		145	44.0811	6.33478	0.993555	42.4291	9.70044	1.52321
140	13.0714	3.39354	42	0.523635	19.2558	3.11075	43	0.474384	2	4.34862	0.667949	0.547619	6.70615	1.0328		150	45.6392	6.27009	0.983736	45.9158	9.61602	1.51041
145	12.4762	3.63287	42	0.560564	22.4651	3.50089	43	0.53388	5.2093	4.53785	0.697275	4.35216	6.95238	1.07087		155	51.0346	6.19832	0.972846	51.1921	9.5225	1.49624
150	10.5476	3.51886	42	0.542971	24.0233	3.89501	43	0.593983	6.76744	4.4471	0.683213	7.83887	6.8341	1.05258		160	54.2439	6.37676	0.999928	53.4014	9.75529	1.53153
155	10.6667	3.38931	42	0.522982	29.4186	4.29378	43	0.654796	12.1628	4.34531	0.667436	13.1152	6.70187	1.03214		165	54.0811	6.37255	0.999289	53.2148	9.7498	1.53069
160	11.6667	3.70558	42	0.571783	32.6279	4.15028	43	0.632912	15.3721	4.59627	0.706327	15.3245	7.02871	1.08266		170	59.4997	6.41655	1.00597	59.2763	9.80734	1.53942
165	11.6905	3.69834	42	0.570666	32.4651	4.29651	43	0.655211	15.2093	4.59043	0.705422	15.1379	7.02108	1.08148		175	54.8951	6.16892	0.968387	55.0526	9.48425	1.49044
170	11.0476	3.77364	42	0.582285	37.8837	4.61463	43	0.703724	20.6279	4.65131	0.714855	21.1993	7.10077	1.0938		180	68.8485	6.38442	1.00109	65.506	9.76532	1.53305
175	10.6667	3.33525	42	0.51464	33.2791	3.73845	43	0.570108	16.0233	4.30328	0.660921	16.9756	6.6474	1.02372		185	70.1276	6.20123	0.973289	66.3089	9.5263	1.49681
180	14.1667	3.71876	42	0.573817	47.2326	4.42732	43	0.67516	29.9767	4.6069	0.707974	27.4291	7.04262	1.08481		190	71.5462	6.07839	0.95466	67.9656	9.36661	1.47262
185	14.6429	3.39464	42	0.523805	48.5116	4.29083	43	0.654346	31.2558	4.34948	0.668082	28.232	6.70726	1.03297		195	59.3834	6.21449	0.975299	56.5171	9.54355	1.49943
190	14.4048	3.16468	42	0.48832	49.9302	4.47194	43	0.681964	32.6744	4.17247	0.640639	29.8887	6.47846	0.997599		200	66.9183	6.29716	0.987844	64.3377	9.65133	1.51576
195	13.6905	3.41879	42	0.527531	37.7674	4.39921	43	0.670874	20.5116	4.36835	0.671007	18.4402	6.73175	1.03676		205	67.1974	6.32974	0.992789	60.5216	9.69386	1.52221
200	13.4048	3.56686	42	0.550378	45.3023	4.19282	43	0.6394	28.0465	4.48518	0.689114	26.2608	6.88369	1.06025		210	66.7788	6.22839	0.977409	59.5791	9.56167	1.50217
205	17.5	3.62407	42	0.559206	45.5814	5.24929	43	0.80051	28.3256	4.53081	0.696184	22.4446	6.94319	1.06944		215	72.4067	6.41152	1.00521	64.1594	9.80076	1.53842
210	18.0238	3.44401	42	0.531422	45.1628	5.33589	43	0.813715	27.907	4.38811	0.67407	21.5022	6.75741	1.04073		220	67.802	6.13366	0.96304	64.0786	9.4384	1.48349
215	19.0714	3.76508	42	0.580965	50.7907	4.59784	43	0.701164	33.5349	4.64437	0.71378	26.0825	7.09167	1.0924		225	76.2904	6.30439	0.988942	71.9717	9.66077	1.51719
220	14.5476	3.26958	42	0.504507	46.186	5.57842	43	0.850701	28.9302	4.25258	0.653061	26.0017	6.58183	1.01358		230	68.8253	6.06564	0.952726	63.3161	9.35006	1.47011
225	15.1429	3.57962	42	0.552347	54.6744	5.32402	43	0.811906	37.4186	4.49533	0.690687	33.8948	6.89692	1.06229		235	71.1974	6.2194	0.976045	62.4501	9.54996	1.5004
230	16.3333	3.1401	42	0.484528	47.2093	5.50672	43	0.839767	29.9535	4.15386	0.637753	25.2392	6.45451	0.993894		240	82.1276	6.42169	1.00675	70.7137	9.81407	1.54044
235	19.5714	3.42772	42	0.528909	49.5814	6.28919	43	0.959093	32.3256	4.37534	0.672091	24.3732	6.74083	1.03816		245	84.7815	7.23545	1.19461	64.5818	10.8188	1.76917
240	22.2381	3.78238	42	0.583634	60.5116	5.43168	43	0.828324	43.2558	4.65841	0.715954	32.6368	7.11006	1.09524		250	86.5507	7.35923	1.22132	62.1011	10.9845	1.80527
3rd Dataset: Minutes	Mean	SD	n	SEM	Mean	SD	n	SEM	Synthesis from 240 min	SD	SEM	Objects Degraded from 240 min	SD	SEM		255	94.2045	7.11597	1.1687	71.7906	10.6591	1.73421
240	12.4643	2.13467	28	0.403415	17.0385	2.46044	26	0.482533	0	3.25739	0.628953	0	4.4412	0.849158		260	96.6661	7.12203	1.17001	77.0379	10.6672	1.73598
245	21.25	2.24941	28	0.425099	19.6923	4.07196	26	0.798576	2.65385	3.33371	0.643076	-6.13187	4.55306	0.870058		265	100.128	7.2106	1.18923	80.2494	10.7856	1.76191
250	25.5	2.62038	28	0.495206	21.4615	4.05471	26	0.795195	4.42308	3.59447	0.691424	-8.61264	4.93391	0.941297		270	124.474	7.33699	1.21653	97.4527	10.9547	1.79879
255	23.4643	1.82899	28	0.345646	29.1154	6.03893	26	1.18433	12.0769	3.06578	0.593556	1.07692	4.15945	0.79657		275	134.051	7.42993	1.23651	106.958	11.0793	1.82584
260	20.6786	1.85239	28	0.350069	31.5769	6.2443	26	1.22461	14.5385	3.0798	0.596143	6.32418	4.18011	0.800424		280	134.051	7.47195	1.24552	111.672	11.1357	1.83804
265	20.9286	2.16815	28	0.409742	35.0385	6.2234	26	1.22051	18	3.27943	0.633029	9.53571	4.47352	0.855195		285	140.82	7.76039	1.30699	113.227	11.5235	1.92152
270	28.0714	2.55724	28	0.483274	59.3846	6.74276	26	1.32236	42.3462	3.5487	0.682928	26.739	4.8672	0.92881		290	126.205	7.57394	1.26733	95.7549	11.2726	1.86762
275	28.1429	2.81282	28	0.531573	68.9615	8.23435	26	1.61489	51.9231	3.73707	0.717919	36.2445	5.14145	0.980164		295	138.397	7.46084	1.24314	109.59	11.1207	1.83482
280	23.4286	2.92201	28	0.552209	68.9615	7.40488	26	1.45222	51.9231	3.81994	0.73333	40.9588	5.26184	1.00272		300	144.32	7.53496	1.259	114.085	11.2203	1.85633
285	28.6429	3.59608	28	0.679595	75.7308	9.30435	26	1.82473	58.6923	4.35724	0.833479	42.5137	6.03939	1.1486		305	148.243	7.6265	1.27854	116.258	11.3433	1.88284
290	31.5	3.17376	28	0.599784	61.1154	7.52275	26	1.47533	44.0769	4.01579	0.769792	25.0412	5.54582	1.05597		310	137.705	7.05024	1.15438	119.255	10.5714	1.71493
295	29.8571	2.89349	28	0.546817	73.3077	10.6261	26	2.08394	56.2692	3.79816	0.729279	38.8764	5.23021	0.996795		315	168.628	7.19185	1.18517	140.964	10.7605	1.75642
300	31.2857	3.07957	28	0.581984	79.2308	12.3896	26	2.4298	62.1923	3.94177	0.756005	43.3709	5.43858	1.03585		320	169.781	7.1129	1.16803	147.903	10.655	1.73331
305	33.0357	3.29722	28	0.623116	83.1538	13.103	26	2.56971	66.1154	4.11405	0.788106	45.544	5.68805	1.08265		325	174.012	7.11551	1.1686	151.063	10.6585	1.73407
310	19.5	1.55371	28	0.293624	72.6154	11.2922	26	2.21459	55.5769	2.90995	0.564848	48.5412	3.92921	0.753666		330	174.32	7.1473	1.17551	155.156	10.701	1.74339
315	28.7143	2.10496	28	0.397799	103.538	11.0992	26	2.17673	86.5	3.238	0.625366	70.25	4.41274	0.843843		335	184.166	7.33124	1.21529	164.895	10.947	1.79712
320	22.9286	1.81698	28	0.343376	104.692	11.5389	26	2.26297	87.6538	3.05862	0.592237	77.1896	4.14891	0.794604		340	183.512	7.12784	1.17128	169.777	10.675	1.73769
325	24	1.82719	28	0.345307	108.923	11.6427	26	2.28333	91.8846	3.0647	0.593359	80.3489	4.15787	0.796276		345	180.435	7.26259	1.20048	167.379	10.8551	1.77709
330	20.2143	1.94729	28	0.368004	109.231	10.6613	26	2.09085	92.1923	3.13779	0.606848	84.4423	4.2655	0.816355		350	176.666	7.28389	1.20508	157.181	10.8836	1.78331
335	20.3214	2.5407	28	0.480148	119.077	12.4838	26	2.44828	102.038	3.5368	0.68072	94.1813	4.84984	0.925562		355	188.051	7.30157	1.20889	160.172	10.9073	1.78847
340	14.7857	1.87461	28	0.354268	118.423	11.9518	26	2.34395	101.385	3.09321	0.598619	99.0632	4.19988	0.804111		360	193.935	7.33394	1.21587	166.807	10.9506	1.7979
345	14.1071	2.33523	28	0.441316	115.346	10.6377	26	2.08622	98.3077	3.39221	0.65391	96.6648	4.63866	0.88606
350	20.5357	2.40066	28	0.453683	111.577	11.4812	26	2.25166	94.5385	3.43758	0.662319	86.467	4.705	0.898464
355	28.9286	2.45377	28	0.463718	122.962	12.4549	26	2.44261	105.923	3.47488	0.669233	89.4588	4.75947	0.908654
360	28.1786	2.5485	28	0.481621	128.846	13.614	26	2.66992	111.808	3.54241	0.68176	96.0934	4.85802	0.927092

## Sheet: -Glc synthesis and degradation
Table S2: Average GFP-LC3 puncta per cell for cells treated with FM (tab1), amino acid starvation (tab 2), or glucose starvation (tab 3) with or without BafA1. Data captured in 2-hour intervals (1st, 2nd, 3rd datasets indicated). Synthesis and degradation quantified as described in Methods (and SD and SEM calculated using propagation of error rules). The cumulative (stitched) data from time 0 com…
	-Glc (-) BafA1				-Glc (+ BafA1				Synthesis in -Glc			Degradation in -Glc					Cumulative (stitched) Synthesis in -Glc			Cumulative (stitched) Degradation in -Glc
1st Dataset: Minutes	Mean	SD	n	SEM	Mean	SD	n	SEM	Objects Synthesized from 0 min	SD	SEM	Objects Degraded from 0 min	SD	SEM		Time (min.)	Mean Objects	SD	SEM	Mean Objects	SD	SEM
0	4.36842	1.85625	19	0.425854	11.3043	2.76371	23	0.576273	0	3.32923	0.716549	0	4.23971	0.936026		0	0	3.32923	0.716549	0	4.23971	0.936026
5	6.42105	2.19558	19	0.5037	14.7391	2.98958	23	0.623372	3.43478	3.52968	0.765378	1.38215	4.55246	1.01038		5	3.43478	3.52968	0.765378	1.38215	4.55246	1.01038
10	7.21053	2.20258	19	0.505305	13.087	2.56605	23	0.535059	1.78261	3.53404	0.766436	-1.0595	4.55921	1.01198		10	1.78261	3.53404	0.766436	-1.0595	4.55921	1.01198
15	3.78947	1.30581	19	0.299573	9.65217	1.81845	23	0.379173	-1.65217	3.05667	0.649488	-1.07323	3.8071	0.832424		15	-1.65217	3.05667	0.649488	-1.07323	3.8071	0.832424
20	4.73684	1.65583	19	0.379873	12.3913	2.34541	23	0.489052	1.08696	3.22178	0.690213	0.718535	4.07029	0.895572		20	1.08696	3.22178	0.690213	0.718535	4.07029	0.895572
25	3.78947	1.50745	19	0.345832	10.5217	1.98798	23	0.414522	-0.782609	3.14809	0.672079	-0.203661	3.95329	0.867549		25	-0.782609	3.14809	0.672079	-0.203661	3.95329	0.867549
30	2.84211	1.11676	19	0.256202	11.0435	1.94639	23	0.405851	-0.26087	2.98081	0.630659	1.26545	3.68484	0.802945		30	-0.26087	2.98081	0.630659	1.26545	3.68484	0.802945
35	3.36842	1.3005	19	0.298354	12.3913	2.09624	23	0.437096	1.08696	3.0544	0.648927	2.08696	3.80346	0.831548		35	1.08696	3.0544	0.648927	2.08696	3.80346	0.831548
40	4.21053	1.68165	19	0.385797	13	1.97314	23	0.411428	1.69565	3.23512	0.693491	1.85355	4.09141	0.900622		40	1.69565	3.23512	0.693491	1.85355	4.09141	0.900622
45	4.42105	1.94713	19	0.446703	13.1739	1.74756	23	0.364391	1.86957	3.38074	0.729132	1.81693	4.32046	0.955263		45	1.86957	3.38074	0.729132	1.81693	4.32046	0.955263
50	4.10526	1.954	19	0.448277	12.5217	1.96699	23	0.410146	1.21739	3.3847	0.730098	1.48055	4.32666	0.956738		50	1.21739	3.3847	0.730098	1.48055	4.32666	0.956738
55	4.21053	1.87095	19	0.429226	15.0435	2.08654	23	0.435075	3.73913	3.33745	0.718558	3.89703	4.25261	0.939101		55	3.73913	3.33745	0.718558	3.89703	4.25261	0.939101
60	4.47368	2.0209	19	0.463626	11.5652	1.98992	23	0.414927	0.26087	3.42376	0.739621	0.155606	4.38769	0.971257		60	0.26087	3.42376	0.739621	0.155606	4.38769	0.971257
65	4.15789	1.89222	19	0.434104	9.26087	1.38772	23	0.289359	-2.04348	3.34941	0.721483	-1.83295	4.27139	0.943576		65	-2.04348	3.34941	0.721483	-1.83295	4.27139	0.943576
70	5.73684	2.6544	19	0.608962	11.7826	1.62728	23	0.339312	0.478261	3.83196	0.838406	-0.89016	5.01752	1.12032		70	0.478261	3.83196	0.838406	-0.89016	5.01752	1.12032
75	4.63158	1.75254	19	0.402061	11.5217	1.46348	23	0.305157	0.217391	3.27254	0.702669	-0.0457666	4.15049	0.914739		75	0.217391	3.27254	0.702669	-0.0457666	4.15049	0.914739
80	4.94737	1.8879	19	0.433114	12.2174	1.9751	23	0.411836	0.913043	3.34698	0.720887	0.334096	4.26756	0.942665		80	0.913043	3.34698	0.720887	0.334096	4.26756	0.942665
85	4.73684	2.07441	19	0.475902	12.4348	2.00673	23	0.418433	1.13043	3.45561	0.747378	0.762014	4.43735	0.98306		85	1.13043	3.45561	0.747378	0.762014	4.43735	0.98306
90	3.78947	1.6376	19	0.375692	9.13043	1.46407	23	0.305279	-2.17391	3.21245	0.687921	-1.59497	4.05552	0.892038		90	-2.17391	3.21245	0.687921	-1.59497	4.05552	0.892038
95	5.42105	2.20885	19	0.506746	13.1739	2.09144	23	0.436095	1.86957	3.53795	0.767387	0.816934	4.56529	1.01342		95	1.86957	3.53795	0.767387	0.816934	4.56529	1.01342
100	4.63158	1.92735	19	0.442165	12.913	2.20842	23	0.460488	1.6087	3.36939	0.726361	1.34554	4.30269	0.951032		100	1.6087	3.36939	0.726361	1.34554	4.30269	0.951032
105	3.26316	1.64698	19	0.377842	9.73913	1.73116	23	0.360971	-1.56522	3.21724	0.689097	-0.459954	4.0631	0.893852		105	-1.56522	3.21724	0.689097	-0.459954	4.0631	0.893852
110	5.47368	2.61615	19	0.600187	12.6522	2.17296	23	0.453094	1.34783	3.80557	0.832055	0.242563	4.97718	1.11081		110	1.34783	3.80557	0.832055	0.242563	4.97718	1.11081
115	4.78947	1.98323	19	0.454985	13.8696	1.93706	23	0.403904	2.56522	3.40166	0.734235	2.14416	4.35318	0.963049		115	2.56522	3.40166	0.734235	2.14416	4.35318	0.963049
120	5.05263	1.86453	19	0.427751	13.8696	2.31792	23	0.483319	2.56522	3.33385	0.717678	1.88101	4.24696	0.937755		120	2.56522	3.33385	0.717678	1.88101	4.24696	0.937755
2nd Dataset: Minutes	Mean	SD	n	SEM	Mean	SD	n	SEM	Objects Synthesized from 120 min	SD	SEM	Objects Degraded from 120 min	SD	SEM		125	0.165217	3.65824	0.755849	-0.852326	4.53796	0.977163
120	1.06667	0.396012	15	0.10225	6.06667	1.46177	45	0.217908	0	1.51446	0.240705	0	1.6147	0.2808		130	-0.434783	3.68935	0.765863	-2.65233	4.58806	0.992634
125	1.4	0.362531	15	0.093605	3.66667	0.561384	45	0.0836861	-2.4	1.50605	0.237162	-2.73333	1.59889	0.274704		135	-0.523671	3.72744	0.778063	-3.40788	4.64923	1.01143
130	2.6	0.6	15	0.154919	3.06667	0.443129	45	0.0660578	-3	1.58012	0.267364	-4.53333	1.73597	0.325482		140	-0.101449	3.74368	0.783241	-2.91899	4.67524	1.01939
135	3.26667	0.801586	15	0.206969	2.97778	0.505014	45	0.0752831	-3.08889	1.66713	0.300532	-5.28889	1.89174	0.37896		145	-0.723671	3.76524	0.790101	-4.14122	4.70974	1.02993
140	3.2	0.873962	15	0.225656	3.4	0.629574	45	0.0938514	-2.66667	1.70311	0.313695	-4.8	1.95479	0.399725		150	-0.590338	3.80708	0.803356	-4.27455	4.77654	1.05024
145	3.8	0.96214	15	0.248424	2.77778	0.440258	45	0.0656298	-3.28889	1.74999	0.330451	-6.02222	2.03593	0.425872		155	0.365217	3.68505	0.76448	-1.51899	4.58113	0.9905
150	4.06667	1.11469	15	0.287812	2.91111	0.437881	45	0.0652754	-3.15556	1.83829	0.360998	-6.15556	2.18602	0.472875		160	-0.123671	3.67884	0.762484	-1.40788	4.57114	0.987418
155	2.26667	0.572935	15	0.147931	3.86667	0.795569	45	0.118596	-2.2	1.57004	0.263377	-3.4	1.71759	0.318914		165	0.18744	3.7402	0.782132	-2.49677	4.66967	1.01769
160	1.66667	0.531545	15	0.137244	3.37778	0.784502	45	0.116947	-2.68889	1.55541	0.257526	-3.28889	1.69076	0.30921		170	0.298551	3.66613	0.758393	-1.18566	4.55068	0.981097
165	3.06667	0.85894	15	0.221777	3.68889	0.889798	45	0.132643	-2.37778	1.69545	0.310916	-4.37778	1.94143	0.395359		175	0.78744	3.68427	0.76423	-0.963438	4.57988	0.990115
170	1.86667	0.434979	15	0.112311	3.8	0.89533	45	0.133468	-2.26667	1.52511	0.245148	-3.06667	1.63463	0.288386		180	-0.923671	3.74698	0.784294	-3.14122	4.68053	1.02101
175	2.13333	0.567926	15	0.146638	4.28889	1.15716	45	0.172499	-1.77778	1.56822	0.262653	-2.84444	1.71426	0.317717		185	1.03188	3.79622	0.799924	-2.18566	4.75923	1.04498
180	2.6	0.888015	15	0.229285	2.57778	0.529426	45	0.0789222	-3.48889	1.71036	0.316315	-5.02222	1.96742	0.403834		190	1.743	3.85802	0.819398	-2.14122	4.8576	1.07474
185	3.6	1.07703	15	0.278089	4.53333	1.30948	45	0.195206	-1.53333	1.8157	0.353295	-4.06667	2.14793	0.461092		195	1.69855	3.73859	0.781618	-1.71899	4.66709	1.0169
190	4.26667	1.2779	15	0.329951	5.24444	1.3905	45	0.207284	-0.822222	1.94159	0.395413	-4.02222	2.35789	0.525047		200	1.25411	3.78953	0.797805	-2.6301	4.74854	1.04174
195	3.8	0.851889	15	0.219957	5.2	1.27509	45	0.190079	-0.866667	1.69189	0.30962	-3.6	1.93521	0.39332		205	2.78744	3.70103	0.769612	1.03656	4.60684	0.998417
200	4.26667	1.05319	15	0.271932	4.75556	1.37296	45	0.204668	-1.31111	1.80166	0.348469	-4.51111	2.12415	0.453688		210	1.89855	3.65442	0.754616	1.14767	4.5318	0.975255
205	2.13333	0.668094	15	0.172501	6.28889	1.84381	45	0.274858	0.222222	1.60721	0.277921	-0.844444	1.78502	0.342713		215	1.07633	3.65824	0.755849	0.0587846	4.53796	0.977163
210	1.13333	0.321702	15	0.0830631	5.4	1.48712	45	0.221686	-0.666667	1.49675	0.233202	-0.733333	1.58132	0.267839		220	0.498551	3.66717	0.758727	-0.78566	4.55235	0.981614
215	1.4	0.362531	15	0.093605	4.57778	1.01876	45	0.151867	-1.48889	1.50605	0.237162	-1.82222	1.59889	0.274704		225	-0.145894	3.66093	0.756716	-0.896771	4.5423	0.978505
220	1.66667	0.44365	15	0.11455	4	1.11328	45	0.165958	-2.06667	1.52761	0.246182	-2.66667	1.63928	0.290142		230	1.69855	3.68211	0.763538	-0.118993	4.57642	0.989046
225	1.13333	0.38873	15	0.10037	3.35556	0.79019	45	0.117795	-2.71111	1.51257	0.239912	-2.77778	1.61115	0.27944		235	3.09855	3.73255	0.779693	0.547674	4.65742	1.01394
230	2.2	0.553775	15	0.142984	5.2	0.986577	45	0.14707	-0.866667	1.56315	0.26063	-2	1.70497	0.314369		240	2.38744	3.69331	0.767133	0.636562	4.59442	0.994594
235	2.93333	0.825006	15	0.213016	6.6	1.49389	45	0.222696	0.533333	1.67851	0.304728	-1.33333	1.91177	0.385604		245	5.0496	4.09493	0.802978	1.01301	5.22677	1.05281
240	2.13333	0.623864	15	0.161081	5.88889	1.1469	45	0.17097	-0.177778	1.58933	0.270981	-1.24444	1.75271	0.331411		250	6.29285	4.13445	0.807101	1.27666	5.28863	1.05909
3rd Dataset: Minutes	Mean	SD	n	SEM	Mean	SD	n	SEM	Synthesis from 240 min	SD	SEM	Objects Degraded from 240 min	SD	SEM		255	7.67122	4.2042	0.81442	0.695856	5.39747	1.07024
240	4.71429	1.02478	49	0.146397	7.33784	1.04672	74	0.121679	0	1.46485	0.190362	0	2.06061	0.28125		260	7.59014	4.13949	0.807627	1.53314	5.2965	1.0599
245	7	1.42559	49	0.203656	10	1.24282	74	0.144475	2.66216	1.7686	0.237237	0.376448	2.49207	0.345238		265	7.06312	4.10411	0.803935	1.37346	5.24115	1.05427
250	7.97959	1.53543	49	0.219348	11.2432	1.40605	74	0.16345	3.90541	1.85827	0.250837	0.640099	2.61933	0.363957		270	6.99555	4.04277	0.797566	2.04059	5.14492	1.04455
255	9.93878	1.71439	49	0.244912	12.6216	1.79912	74	0.209144	5.28378	2.00867	0.273474	0.059294	2.83267	0.395224		275	7.67122	4.22915	0.817053	0.0427952	5.43633	1.07425
260	9.02041	1.54894	49	0.221278	12.5405	1.64761	74	0.191531	5.2027	1.86945	0.252526	0.89658	2.63519	0.366286		280	8.03609	4.32135	0.82684	0.713782	5.57945	1.08912
265	8.65306	1.45176	49	0.207394	12.0135	1.50889	74	0.175405	4.67568	1.78976	0.240454	0.7369	2.52211	0.349661		285	10.0766	4.09326	0.802804	5.4482	5.22415	1.05254
270	7.91837	1.26801	49	0.181145	11.9459	1.35004	74	0.156939	4.60811	1.64423	0.218218	1.40403	2.31549	0.319162		290	8.26582	4.46573	0.842351	-0.974855	5.80239	1.11264
275	10.5918	1.77471	49	0.25353	12.6216	1.47341	74	0.17128	5.28378	2.06039	0.281217	-0.593767	2.90602	0.405946		295	7.86041	4.37358	0.832426	0.313617	5.66027	1.0976
280	10.2857	1.98442	49	0.283489	12.9865	1.46898	74	0.170765	5.64865	2.24356	0.308499	0.0772201	3.1657	0.443812		300	5.92798	4.32799	0.827548	-0.761673	5.58974	1.0902
285	7.59184	1.42079	49	0.20297	15.027	2.18574	74	0.254088	7.68919	1.76473	0.236648	4.81164	2.48658	0.344429		305	7.88744	4.51466	0.847657	-1.33283	5.87762	1.12067
290	12.2041	2.2818	49	0.325972	13.2162	1.484	74	0.172511	5.87838	2.51043	0.347941	-1.61142	3.54387	0.498751		310	8.44149	4.26014	0.820331	1.50694	5.4845	1.07923
295	10.5102	2.09574	49	0.299391	12.8108	1.32076	74	0.153536	5.47297	2.34259	0.323173	-0.322945	3.30606	0.464228		315	9.2523	4.41078	0.836422	2.88918	5.71771	1.10366
300	9.65306	1.99884	49	0.285549	10.8784	1.19296	74	0.138679	3.54054	2.25632	0.310393	-1.39823	3.18379	0.446446		320	7.73879	4.10803	0.804342	3.86546	5.24728	1.05489
305	12.1837	2.37613	49	0.339447	12.8378	1.32459	74	0.153981	5.5	2.59646	0.360596	-1.96939	3.66575	0.516416		325	7.94149	4.26016	0.820334	1.66	5.48454	1.07924
310	9.89796	1.84733	49	0.263904	13.3919	1.35195	74	0.157161	6.05405	2.12326	0.290605	0.870381	2.99517	0.418961		330	9.19825	4.2185	0.815928	1.71268	5.41974	1.07254
315	9.32653	2.1723	49	0.310328	14.2027	1.34304	74	0.156126	6.86486	2.41133	0.33333	2.25262	3.40346	0.478377		335	10.3604	4.41614	0.836999	1.46668	5.72597	1.10453
320	6.83673	1.46279	49	0.20897	12.6892	1.28211	74	0.149042	5.35135	1.79871	0.241814	3.2289	2.53482	0.351532		340	7.60366	4.34716	0.829596	0.0976766	5.61941	1.09331
325	9.2449	1.84739	49	0.263913	12.8919	1.30921	74	0.152192	5.55405	2.12332	0.290613	1.02344	2.99525	0.418973		345	9.42798	4.46025	0.841759	0.411797	5.79396	1.11174
330	10.449	1.74916	49	0.249881	14.1486	1.46534	74	0.170343	6.81081	2.03843	0.277932	1.07612	2.87488	0.401396		350	10.4685	4.60051	0.857026	0.574786	6.00929	1.13483
335	11.8571	2.18315	49	0.311879	15.3108	1.50082	74	0.174467	7.97297	2.42111	0.334775	0.830116	3.41732	0.48039		355	8.72528	4.30996	0.825626	1.62746	5.56181	1.08728
340	10.4694	2.04001	49	0.29143	12.5541	1.32991	74	0.154599	5.21622	2.29287	0.315812	-0.538886	3.2356	0.453984		360	10.4415	4.22661	0.816784	4.52735	5.43237	1.07384
345	11.9796	2.27106	49	0.324438	14.3784	1.38988	74	0.16157	7.04054	2.50067	0.346505	-0.224766	3.53005	0.496747
350	12.8571	2.53546	49	0.362209	15.4189	1.53968	74	0.178984	8.08108	2.74303	0.382101	-0.0617761	3.87336	0.546469
355	10.0612	1.9595	49	0.279928	13.6757	1.45156	74	0.168741	6.33784	2.22154	0.30523	0.990899	3.13449	0.439269
360	8.87755	1.76864	49	0.252663	15.3919	1.50438	74	0.174881	8.05405	2.05517	0.280436	3.89079	2.89862	0.404864
