# Supplementary material for: Quantitative and temporal analysis of autophagy: Differential Response to amino acid and glucose starvation
Source: PLoS One. 2026 Feb 4;21(2):e0340957. doi: 10.1371/journal.pone.0340957 (PMC12872001; doi:10.1371/journal.pone.0340957)
Supplement: S3 Table — Values in C through J are log2-transformed counts per million (CPM); values in K are log2-transformed fold-change in -aa vs FM at 6 hours; in column M, an entry of “yes” indicates gene is described in the Human Autophagy Database (http://autophagy.lu/clustering/; accessed 11/29/2023). (XLSX) [file pone.0340957.s006.xlsx]

## Sheet: Sheet1
Table S3: Values in C through J are log2-transformed counts per million (CPM); values in K are log2-transformed fold-change in -aa vs FM at 6 hrs; in column M, an entry of "yes" indicates gene is described in the Human Autophagy Database (http://autophagy.lu/clustering/; accessed 11/29/2023)
Gene Symbol	Entrez ID	FM_1hr	FM_2hr	FM_4hr	FM_6hr	AA-starve_1hr	AA-starve_2hr	AA-starve_4hr	AA-starve_6hr	6hr Log2FC (AA/FM)	Autophagy Database Gene
EGR2	1959	5.39688	4.74007	0.212276	-3.07781	5.39112	6.2204	5.66274	4.5661	7.64391	No
PDK4	5166	0.144495	-0.844468	-1.293	-3.47236	-0.145022	1.27754	2.61812	3.21783	6.69019	No
NRARP	441478	-2.46573	-1.44823	-2.08969	-4.0172	-2.98194	-1.46901	0.855274	2.16168	6.17888	No
EGR1	1958	11.3076	9.66101	6.05845	4.62741	11.1158	11.5817	11.1734	10.5258	5.89843	No
ATF3	467	7.30161	6.9591	4.55975	3.73292	7.82973	8.85594	9.41616	9.57381	5.84089	No
DDIT4	54541	2.39228	2.46166	2.29589	2.40721	3.29997	4.67714	7.09122	8.03038	5.62317	No
MEG9	100507257	-3.44889	-2.50614	-3.06512	-4.0172	-3.40863	-1.46901	0.855274	1.37748	5.39468	No
FOS	2353	7.4366	4.92869	2.34589	1.65567	7.8816	7.73732	7.64673	6.96383	5.30815	Yes
ANKFN1	162282	-0.363345	-0.214863	-0.582381	-2.10909	-0.494276	-0.672479	1.27314	3.13467	5.24376	No
FOSB	2354	4.79346	5.02297	1.69447	1.11026	5.2459	6.83954	6.87482	6.26067	5.15041	No
FNDC7	163479	-2.05494	-2.50614	-3.46401	-4.0172	-2.65306	-1.46901	-0.578778	1.00538	5.02258	No
PTGS2	5743	2.83356	3.32236	1.92028	0.670896	2.52746	4.33578	5.08835	5.63654	4.96564	No
TMEM88	92162	-0.363345	1.29946	-1.01541	-2.76831	-0.494276	1.27754	2.04482	1.99564	4.76395	No
ASNS	440	0.519368	1.5639	0.954411	0.419011	1.46028	3.21911	4.54751	5.18192	4.76291	No
DDIT3	1649	2.30792	2.40052	1.29708	1.88329	3.82367	5.20151	6.39835	6.60816	4.72487	Yes
PNRC1	10957	2.94389	3.17804	1.84114	1.82678	3.53189	5.24773	5.99896	6.42369	4.59691	No
FAM71F2	346653	-1.06132	-3.32412	-4.0172	-4.0172	-1.5005	0.0380472	1.07928	0.502645	4.51985	No
LOC100128770	100128770	1.44119	2.78234	-1.293	-1.31536	1.60563	3.62917	3.5325	3.17962	4.49498	No
ARID5B	84159	6.86782	8.38447	7.3787	5.63469	6.7727	8.61129	9.85594	10.0868	4.45212	No
RASGEF1B	153020	0.48904	0.593728	-1.77273	-1.21704	0.441565	2.54882	3.06706	3.22321	4.44025	No
CHAC1	79094	2.67421	3.11601	2.60737	2.62167	3.81705	5.65267	7.02838	7.03856	4.41688	No
ARC	23237	6.37783	9.51115	8.58869	6.01006	6.5478	8.90583	10.5526	10.3689	4.35883	No
GEM	2669	5.13692	6.74014	6.21407	4.53696	5.21602	7.43038	8.51756	8.87466	4.3377	No
PPP1R15A	23645	6.83993	6.41713	5.21527	5.36789	7.62232	8.59288	9.37927	9.70067	4.33278	Yes
ZG16B	124220	-2.05494	-1.30557	0.247777	-1.7935	-1.14991	-0.00948294	2.53546	2.49081	4.28431	No
PIM1	5292	5.27331	7.87602	6.13984	4.75705	5.35045	7.96725	9.12784	9.01895	4.2619	No
PARD6B	84612	3.93528	6.33238	5.19949	3.40265	3.95307	5.68289	7.25013	7.65273	4.25008	No
CREBRF	153222	2.58383	3.08397	2.34589	3.0197	2.68116	4.92323	6.4292	7.25156	4.23186	No
KLHL24	54800	2.83356	2.68316	2.12505	2.46759	3.20176	4.79076	6.06511	6.59836	4.13078	Yes
NR4A3	8013	3.7334	4.66624	2.27883	1.01231	2.95279	4.93896	5.28389	5.13419	4.12188	No
EML5	161436	-0.539708	-0.946674	-0.712795	-3.47236	-2.98194	-1.46901	0.3531	0.605061	4.07742	No
RPL12P37	100129801	-4.0172	-0.946674	-1.19441	-3.47236	-3.40863	-1.22506	0.395379	0.605061	4.07742	No
DUSP2	1844	5.19327	7.16572	3.8744	2.54668	5.65696	7.77813	7.84399	6.5911	4.04442	No
THEMIS	387357	-4.0172	-3.32412	-4.0172	-4.0172	-4.0172	-1.76277	-2.22633	-0.0512114	3.96599	No
NR4A2	4929	2.14241	2.50102	0.888462	-0.178554	2.96482	4.53114	4.48281	3.75203	3.93058	No
SESN2	83667	4.42626	4.50377	4.38942	4.47948	4.58174	5.77519	7.56226	8.37344	3.89396	Yes
DPYS	1807	-3.44889	-1.60655	-0.856181	-3.47236	-2.15973	-1.46901	0.218279	0.392399	3.86476	No
SLC2A9	56606	-1.154	-0.749026	-2.2788	-3.47236	-0.706761	0.333018	0.218279	0.353695	3.82606	No
FBXO32	114907	2.15212	2.91211	3.50421	2.92598	2.28999	4.14274	6.02275	6.70262	3.77664	No
AREG	374	3.13229	5.43859	5.67006	3.736	2.05143	5.04746	6.68228	7.49468	3.75868	No
PARD6G-AS1	100130522	-0.419771	-0.575222	-1.51301	-2.76831	-0.561686	-0.52704	0.824659	0.980191	3.7485	No
C11orf91	100131378	-1.88643	-4.0172	-2.08969	-4.0172	-1.96462	-0.751094	-2.86008	-0.275531	3.74167	No
THSD4	79875	1.70139	1.93831	1.51671	0.817291	1.68047	2.69683	3.76794	4.55121	3.73392	No
IRX5	10265	-2.46573	-1.98734	-2.2788	-3.47236	-1.63925	-1.22506	-0.218499	0.230934	3.70329	No
CCNG2	901	4.6789	4.53255	3.88852	3.85661	4.97568	6.33365	6.94899	7.53199	3.67538	No
USP2	9099	-0.603636	-1.30557	-2.75297	-3.47236	-0.956039	-0.672479	-0.038871	0.187578	3.65994	No
TSC22D3	1831	2.61225	2.19986	1.44205	2.07983	3.32818	3.9356	4.98313	5.71974	3.6399	No
LVRN	206338	-1.47423	-1.05668	-1.10213	-1.94269	-1.63925	-0.597928	-0.0962974	1.68865	3.63133	No
MAFF	23764	6.01911	7.04275	5.90152	5.21007	6.04253	7.65706	8.49647	8.83251	3.62244	No
HBP1	26959	4.5906	4.44443	4.34298	4.3651	4.93652	6.10588	7.20293	7.95279	3.58769	No
APOE	348	0.0227495	1.70542	0.282426	-0.54537	1.02761	1.62749	2.57278	3.04033	3.5857	No
PNPLA1	285848	-1.88643	-0.844468	-2.08969	-2.29723	-1.04972	-1.01646	0.436454	1.27763	3.57486	No
EGR4	1961	1.85198	2.50102	-1.51301	-1.7935	1.83261	2.47303	2.55424	1.77905	3.57256	No
FAM214A	56204	1.70139	1.95258	1.60148	1.40087	1.44319	2.58926	3.92411	4.95024	3.54938	No
PELI1	57162	4.6586	5.75274	5.36018	4.0293	4.46803	5.90022	7.01361	7.57021	3.54091	No
C11orf96	387763	0.105044	1.15887	1.22765	0.222776	0.634616	1.80283	3.23943	3.75203	3.52925	No
WNT9A	7483	0.292323	0.765183	0.474473	0.291197	-0.368227	-0.00948294	1.93446	3.796	3.5048	No
SIRT1	23411	6.60251	6.9147	6.45808	5.85129	6.37324	7.63356	8.50071	9.34845	3.49717	Yes
BTG1	694	4.48699	4.82394	4.84841	4.53344	4.67803	6.06344	7.26339	8.02769	3.49425	No
KDM6B	23135	5.01451	6.90327	5.79456	5.0465	4.85969	6.24845	8.13951	8.5354	3.4889	No
TRIM36	55521	3.93809	4.36399	3.73437	3.08861	3.79026	4.59411	5.58267	6.57384	3.48523	No
IL11	3589	4.72517	7.53007	6.90981	4.54924	4.18924	6.21136	7.82816	8.03248	3.48324	No
MMP25	64386	0.292323	2.55811	0.589628	0.69635	0.508827	3.38911	4.24631	4.17469	3.47834	No
BRINP2	57795	-2.46573	-2.50614	-2.75297	-4.0172	-1.96462	-3.39542	-1.06009	-0.541268	3.47594	No
FGF9	2254	0.220302	-0.152457	-1.39881	-2.76831	0.573092	0.841602	1.05311	0.700687	3.469	No
LRRC56	115399	-2.05494	-1.05668	-2.75297	-2.51363	-1.79278	-1.46901	-1.45148	0.954555	3.46818	No
HBEGF	1839	6.35384	8.38661	8.21877	6.22971	6.01242	7.83242	9.30428	9.69415	3.46443	No
BCL6	604	4.27227	3.96718	2.93592	3.03973	4.52803	5.90102	6.45754	6.48765	3.44792	No
SNAI1	6615	4.64147	5.25508	3.81942	3.17715	4.63351	6.34669	6.76523	6.60507	3.42792	No
LOC101927354	101927354	-0.892107	-0.214863	-1.92252	-2.29723	-1.63925	0.213903	-0.0962974	1.12512	3.42235	No
GRB7	2886	-0.974235	-2.50614	-2.75297	-3.47236	-2.15973	0.0380472	0.0163567	-0.0512114	3.42115	No
CRTC1P1	129656	-3.04225	-4.0172	-4.0172	-3.47236	-2.98194	-4.0172	-1.17913	-0.0512114	3.42115	No
LINC02280	101929634	-3.44889	-0.946674	-0.933598	-3.47236	-1.79278	-2.35951	-0.218499	-0.0512114	3.42115	No
FRG2C	100288801	-0.0645247	0.399112	-0.582381	-1.65831	0.3344	0.54527	0.589971	1.74954	3.40786	No
ZFP36	7538	5.35756	4.36666	2.76269	2.13672	5.41214	6.20617	5.78107	5.54072	3.404	No
COL20A1	57642	-0.478494	-1.78442	-2.75297	-4.0172	-0.706761	-0.751094	-0.663043	-0.616123	3.40108	No
NR1D1	9572	4.73651	4.49892	4.31815	4.0368	5.0282	5.80469	6.90119	7.43712	3.40033	No
KCNT2	343450	-1.59898	-0.420123	-1.51301	-2.29723	-1.04972	-0.109516	-0.156105	1.10195	3.39918	No
PELI2	57161	3.15661	3.92077	4.07301	2.9788	2.81342	4.03266	5.56194	6.3744	3.3956	No
ARID3B	10620	3.18053	4.66624	4.28436	3.18616	3.13945	4.7838	6.45879	6.55157	3.3654	No
ARAP2	116984	6.4141	7.58719	8.46841	6.55728	6.04182	7.19872	9.30454	9.90933	3.35205	No
BACH2	60468	2.97157	2.91211	2.58672	1.87216	3.05196	3.39825	4.28617	5.19567	3.32351	No
FUT3	2525	-4.0172	-3.32412	-4.0172	-4.0172	-4.0172	-4.0172	-1.7875	-0.695076	3.32213	No
LINC00616	641365	-4.0172	-1.98734	-3.46401	-4.0172	-4.0172	-2.96231	-3.32561	-0.695076	3.32213	No
KLF5	688	6.76122	7.62943	7.54779	6.31486	6.51852	8.26328	9.22902	9.62885	3.31399	No
CPNE9	151835	-1.35941	-1.17576	-2.75297	-3.47236	-2.65306	-1.60843	-1.7875	-0.159016	3.31334	No
MUC5AC	4586	-2.24576	-4.0172	-2.2788	-3.47236	-2.15973	-2.13206	-0.283714	-0.159016	3.31334	No
ADAMTS6	11174	5.63623	6.85709	6.52291	5.75388	5.20466	7.09719	8.31117	9.04831	3.29443	No
ADPRHL1	113622	3.35463	4.2357	3.26096	2.57441	3.34208	4.29967	5.40006	5.86356	3.28915	No
RGCC	28984	0.458061	1.08309	-0.0641923	-0.669929	0.218631	1.23738	1.70158	2.61055	3.28048	No
NPPC	4880	-1.59898	-1.98734	-4.0172	-3.07781	-1.63925	-1.34188	0.3531	0.187578	3.26539	No
STC2	8614	-2.24576	-1.44823	-3.06512	-1.31536	-2.38541	-0.672479	0.3531	1.94446	3.25982	No
MEX3B	84206	4.30528	4.58615	3.97315	3.3515	4.46592	5.3276	5.95899	6.56857	3.21707	No
ACTN2	88	-0.419771	0.480135	-0.108396	-0.225584	0.508827	1.62749	2.41732	2.98443	3.21001	No
MXD1	4084	2.30792	2.60403	2.42556	2.65451	2.05143	4.12359	5.16367	5.84624	3.19173	No
HAS2	3037	-0.539708	0.440192	0.100209	-0.879593	-0.145022	0.0380472	1.3611	2.31057	3.19016	No
CSRNP1	64651	7.21335	8.01485	6.53957	5.90003	7.25703	8.56742	9.15616	9.0844	3.18437	No
LMNTD2-AS1	692247	-2.72538	-2.22354	-2.75297	-2.51363	-1.96462	-2.35951	-0.752536	0.66951	3.18314	No
NCOA7	135112	5.16117	5.24642	4.85418	4.61412	5.12383	5.60316	6.67318	7.7653	3.15118	No
EFCAB13	124989	-0.419771	-2.22354	-1.92252	-4.0172	-2.65306	-1.11699	-3.32561	-0.867259	3.14994	No
GPD1	2819	-0.603636	-0.420123	-0.856181	-2.29723	-1.14991	-0.0586324	0.553096	0.847197	3.14442	No
VEGFA	7422	5.61269	6.04259	5.44387	5.21888	5.63077	6.64269	7.73091	8.35718	3.1383	Yes
MYRFL	196446	-3.44889	-1.17576	-2.75297	-3.47236	-4.0172	-1.76277	-0.663043	-0.337519	3.13484	No
PRR18	285800	-2.05494	-4.0172	-2.2788	-3.47236	-1.63925	-2.62965	-0.950125	-0.337519	3.13484	No
LINC01854	151121	-1.154	-0.035202	-0.153998	-1.7935	-1.37393	0.213903	0.793381	1.33836	3.13187	No
ZBTB16	7704	-2.72538	-1.98734	-2.2788	-2.76831	-2.65306	-2.62965	-2.50868	0.353695	3.12201	No
FAM71E2	284418	-1.25305	-1.44823	-1.63703	-2.76831	-2.65306	0.0380472	-0.0962974	0.353695	3.12201	No
LOC101927661	101927661	-0.814405	-1.05668	-1.51301	-2.10909	-1.14991	-0.922473	-0.752536	0.980191	3.08928	No
IL1A	3552	-2.24576	-1.05668	-1.293	-1.94269	-2.38541	-1.22506	0.3531	1.10195	3.04464	No
FGF21	26291	-2.24576	-2.22354	-3.46401	-2.76831	-1.79278	-2.62965	-1.30889	0.273026	3.04134	No
WNT2B	7482	1.92176	3.17804	2.38627	1.77993	1.15904	3.3753	4.25494	4.81433	3.0344	No
IFRD1	3475	4.76368	5.23041	5.08024	4.96507	5.16089	6.44969	7.32826	7.99819	3.03312	No
UNCX	340260	-0.206212	0.765183	-0.153998	-0.669929	-1.37393	0.171907	1.94872	2.35043	3.02036	No
SLC38A2	54407	9.11521	10.2076	9.94673	9.13862	9.08548	10.7824	11.6223	12.1502	3.01161	No
ISYNA1	51477	-0.15742	0.859058	-0.249766	-0.0888595	0.00229117	1.48041	2.37569	2.91965	3.00851	No
HERPUD1	9709	6.29315	6.94222	6.30693	5.79937	6.39285	7.42759	8.2419	8.80319	3.00381	No
DIRAS2	54769	-2.72538	-1.98734	-2.2788	-3.47236	-1.14991	-2.62965	-0.499165	-0.470106	3.00225	No
OR51B3P	79342	-2.46573	-1.98734	-1.39881	-3.47236	-1.79278	-1.01646	-1.7875	-0.470106	3.00225	No
UCKL1-AS1	100113386	-2.05494	-1.78442	-1.63703	-3.47236	-2.98194	-0.672479	-1.60973	-0.470106	3.00225	No
FNIP1	96459	6.4912	6.65163	5.94948	5.76295	6.23358	7.39516	8.31324	8.75736	2.99441	No
ARL14	80117	1.06302	1.10879	0.381643	-0.0888595	1.15904	2.20801	2.38621	2.89964	2.9885	No
TINCR	257000	0.360919	1.42755	0.996759	0.291197	0.664421	1.80283	2.58196	3.27073	2.97953	No
FUT1	2523	0.0644834	-0.946674	-2.75297	-1.65831	0.135946	-0.459474	-0.218499	1.3184	2.97672	No
LY6G6C	80740	0.220302	-1.78442	-1.51301	-3.07781	0.508827	-0.333151	0.170386	-0.104107	2.9737	No
NEFH	4744	-1.25305	-0.844468	-1.51301	-1.53471	-1.63925	-0.672479	0.885253	1.43422	2.96894	No
SPRY2	10253	3.08744	5.58544	4.34093	3.27332	2.54359	4.91211	6.17006	6.21888	2.94557	No
ABL2	27	8.08915	8.92504	8.53705	8.19141	8.07224	9.52225	10.5604	11.1254	2.93399	No
PPEF2	5470	-4.0172	-2.50614	-1.77273	-3.47236	-2.15973	-2.62965	-0.578778	-0.541268	2.93109	No
YPEL2	388403	3.33771	3.5784	3.07088	3.49982	3.55594	4.4434	5.51836	6.41608	2.91626	No
MIR616	693201	-2.24576	-2.85792	-3.06512	-2.76831	-0.252312	-0.273909	-1.17913	0.142877	2.91119	No
KLF10	7071	7.88956	9.82229	7.80513	7.58646	7.72136	10.0701	10.6795	10.4932	2.90674	No
SOX2	6657	0.578177	3.51252	2.19947	0.150949	0.604182	2.4112	3.79187	3.03423	2.88328	No
TMEM217	221468	-1.06132	1.27696	2.33768	0.69635	-1.25757	0.814563	2.51643	3.56986	2.87351	No
C3orf20	84077	-1.88643	0.174088	-0.712795	-1.94269	-1.04972	-0.459474	0.728712	0.928455	2.87114	No
PMAIP1	5366	6.19499	6.3419	6.40894	5.7186	5.99933	7.16164	7.92808	8.58533	2.86672	No
LURAP1L-AS1	101929467	-0.539708	0.0200351	0.533199	-0.54537	0.00229117	0.814563	1.56007	2.32064	2.86601	No
PIWIL2	55124	-0.363345	-0.749026	-1.39881	-2.76831	-1.14991	-0.162259	0.309545	0.0967479	2.86506	No
PTPRH	5794	2.44853	2.8372	2.2441	1.25432	2.72425	3.28953	3.75175	4.11809	2.86376	No
PDCD4	27250	4.50226	4.61559	4.44017	4.19918	4.58369	5.49342	6.29327	7.05787	2.85869	No
TBC1D3B	414059	-2.05494	-2.85792	-2.75297	-3.47236	-4.0172	-2.96231	-1.99029	-0.616123	2.85624	No
VASN	114990	3.15178	4.20325	4.31815	3.27332	3.49504	4.36868	5.75188	6.12792	2.8546	No
ST14	6768	-4.0172	-1.98734	-2.49649	-4.0172	-2.65306	-0.751094	-1.45148	-1.17152	2.84568	No
ERBB4	2066	-2.72538	-3.32412	-2.75297	-4.0172	-2.38541	-2.96231	-1.99029	-1.17152	2.84568	No
GPR17	2840	-0.670528	-0.946674	-2.08969	-1.94269	-1.79278	-0.162259	0.661009	0.874795	2.81748	No
C2orf66	401027	-2.05494	-0.844468	-1.293	-2.76831	-0.956039	-1.46901	-1.06009	0.0490945	2.81741	No
GABRG1	2565	-0.740674	-1.17576	-0.300145	-1.42087	-0.494276	-0.52704	0.436454	1.37748	2.79834	No
GALNT3	2591	-1.154	-0.152457	-1.77273	-1.94269	-1.25757	-0.162259	0.218279	0.847197	2.78988	No
RPS6KA5	9252	2.43268	3.11601	3.12439	2.17344	2.33702	3.22938	4.54046	4.95994	2.7865	No
SMPD3	55512	-2.46573	-1.30557	-1.63703	-1.65831	-1.37393	-1.22506	0.309545	1.12512	2.78343	No
GADD45A	1647	6.14602	6.37008	6.35401	5.99603	6.39396	7.24976	8.31565	8.77794	2.78191	No
TIRAP	114609	-2.24576	-1.17576	-1.39881	-3.47236	-2.15973	-1.22506	-1.99029	-0.695076	2.77728	No
NFIL3	4783	4.07965	4.55843	3.96517	3.90381	4.13705	5.01219	6.08462	6.67836	2.77454	No
STX11	8676	2.06228	2.11361	1.86419	1.62948	2.01719	2.20801	3.69365	4.38843	2.75894	No
RYR2	6262	-0.419771	0.124543	-0.352347	-0.879593	-0.632401	-0.459474	0.589971	1.87783	2.75743	No
NOCT	25819	5.17552	5.81067	5.1167	5.14685	5.25205	6.79397	7.54886	7.90067	2.75382	No
SERTAD1	29950	5.66873	6.93775	5.91608	4.6241	5.84602	7.24818	7.76884	7.36841	2.74431	No
SUMO4	387082	-1.88643	-0.280091	-0.712795	-1.65831	-1.37393	-0.922473	0.0163567	1.07841	2.73672	No
NR4A1	3164	6.40601	7.4912	6.85727	5.44687	6.20598	7.41414	8.09631	8.17701	2.73013	No
LINC01006	100506380	-3.04225	-1.98734	-3.46401	-4.0172	-4.0172	-1.60843	-2.22633	-1.28909	2.72811	No
METTL7A	25840	-3.44889	-0.946674	-2.2788	-4.0172	-0.956039	-1.01646	-3.32561	-1.28909	2.72811	No
LINC00622	644242	-4.0172	-2.85792	-4.0172	-4.0172	-4.0172	-2.35951	-1.06009	-1.28909	2.72811	No
TRPV3	162514	-0.892107	1.2541	0.954411	0.388103	-0.0451613	0.701031	2.57278	3.10584	2.71774	No
CALCR	799	-2.72538	-2.50614	-2.75297	-2.76831	-2.38541	-2.96231	-0.423716	-0.0512114	2.7171	No
RNF39	80352	-2.05494	-1.05668	-1.293	-1.65831	-1.5005	-1.76277	-0.423716	1.05447	2.71279	No
RAET1L	154064	1.76606	2.19986	1.29708	-0.00441617	1.60563	2.1765	2.82561	2.69812	2.70254	No
TOX3	27324	-0.814405	0.174088	0.175879	-0.430716	-0.252312	0.443044	1.44401	2.26957	2.70029	No
GDAP1L1	78997	-1.154	-2.22354	-2.49649	-3.47236	-1.5005	-1.76277	-1.06009	-0.7786	2.69376	No
CCNP	79935	-2.72538	-1.78442	-3.06512	-2.10909	-2.98194	-0.597928	0.395379	0.571724	2.68082	No
FEM1C	56929	6.3454	6.70528	6.33195	5.91162	5.9942	7.16299	7.78384	8.58193	2.67031	No
UBALD1	124402	4.23164	4.54907	4.13594	3.64742	4.79211	5.72343	6.5108	6.31645	2.66904	No
MTUS1	57509	6.50405	6.25966	5.82206	5.21888	6.49383	6.56572	7.42327	7.88082	2.66194	No
GCNA	93953	0.256762	1.52624	0.746769	1.46151	-0.429875	2.0662	3.18624	4.1152	2.65369	No
CDKL2	8999	-0.740674	0.480135	-1.10213	-2.10909	-0.0942278	0.407293	0.309545	0.537598	2.64669	No
NCKAP5	344148	-0.0202278	-0.844468	-1.10213	-2.10909	-0.0451613	-1.46901	0.0695479	0.537598	2.64669	No
FGF18	8817	-0.892107	-0.214863	-0.646115	-0.736488	-0.868073	0.370633	1.42373	1.90486	2.64134	No
PCSK2	5126	-1.06132	-1.60655	-0.153998	-1.7935	-2.98194	-2.35951	-0.499165	0.847197	2.6407	No
SP4	6671	4.70222	5.41173	4.65373	3.89285	4.23217	5.61006	6.16166	6.5322	2.63936	No
PCDH8	5100	-0.256712	-0.495589	-0.712795	-1.12499	-0.785164	0.0380472	0.309545	1.50658	2.63157	No
LSMEM1	286006	0.394032	0.356828	-0.249766	-1.03847	0.475588	0.609606	1.48374	1.59219	2.63066	No
LOC105378721	105378721	-0.206212	-0.214863	-1.51301	-0.54537	-1.04972	0.128653	1.57853	2.08105	2.62642	No
OTUD1	220213	2.64012	2.02187	2.01604	2.20037	2.2804	3.4028	4.04191	4.81788	2.61751	No
MLC1	23209	-0.363345	0.313267	-0.153998	-0.806267	-0.956039	-0.459474	0.971623	1.80797	2.61424	No
KCNJ2	3759	-0.256712	-2.85792	-4.0172	-2.29723	-0.0451613	0.370633	-0.218499	0.313924	2.61115	No
CFAP94	55259	-2.05494	-0.749026	-0.582381	-3.07781	-1.5005	-0.273909	-0.578778	-0.470106	2.6077	No
TRPC6	7225	-1.59898	-1.30557	-1.63703	-3.07781	-1.04972	-0.672479	-1.60973	-0.470106	2.6077	No
PLCH1	23007	-2.05494	-2.22354	-1.77273	-3.47236	-1.5005	-1.22506	-1.45148	-0.867259	2.6051	No
TAS2R10	50839	-1.154	-1.98734	-2.75297	-4.0172	-1.79278	-0.217004	-0.578778	-1.41711	2.6001	No
C9orf24	84688	-2.05494	-3.32412	-2.2788	-4.0172	-1.63925	-2.62965	-2.22633	-1.41711	2.6001	No
RASSF6	166824	-1.59898	-3.32412	-4.0172	-4.0172	-2.98194	-4.0172	-4.0172	-1.41711	2.6001	No
CADM2	253559	-3.44889	-2.50614	-3.46401	-4.0172	-2.65306	-1.76277	-1.99029	-1.41711	2.6001	No
LOC349160	349160	-2.05494	-0.946674	-2.49649	-4.0172	-2.65306	-2.62965	-1.7875	-1.41711	2.6001	No
CXCL3	2921	-1.73556	-1.30557	-0.856181	-1.65831	-2.15973	-1.76277	-1.45148	0.928455	2.58677	No
ANKRD1	27063	9.57826	10.1492	8.35802	9.17586	9.69696	11.0999	11.8291	11.762	2.5861	No
NPIPB6	728741	-1.25305	-0.280091	-1.77273	-1.7935	-1.63925	-0.0586324	0.0695479	0.790366	2.58387	No
TRIB1	10221	6.70461	9.53586	6.79	5.56385	6.74507	9.57475	9.2642	8.14389	2.58004	No
BACH1	571	7.20928	8.09098	7.45425	6.83161	6.88257	8.2232	9.03405	9.40906	2.57745	No
RNF32-AS1	101927858	-1.25305	-0.495589	-1.92252	-2.29723	-2.98194	-0.597928	-0.038871	0.273026	2.57025	No
CUBN	8029	0.634681	1.03026	0.954411	0.291197	-0.0451613	0.868145	1.65012	2.85877	2.56757	No
DUSP8	1850	3.86321	4.00532	3.31635	2.77886	3.94702	4.28989	5.02581	5.33878	2.55992	No
CHIC2	26511	4.11235	5.05142	5.3377	4.66979	3.95307	5.39988	6.55051	7.22935	2.55956	No
DCDC2C	728597	-1.73556	-1.78442	-2.75297	0.419011	-1.79278	-0.52704	1.79928	2.9717	2.55269	No
NYAP2	57624	-0.814405	-1.44823	-2.49649	-2.76831	-1.14991	-0.52704	-0.038871	-0.216097	2.55222	No
FRZB	2487	-2.46573	-1.98734	-1.92252	-2.76831	-2.15973	-0.83424	-1.7875	-0.216097	2.55222	No
ELL2	22936	5.91673	7.10475	7.18799	6.1502	5.59736	7.06278	8.15459	8.70065	2.55045	No
NGF	4803	-0.419771	0.519002	-0.856181	0.0360215	0.00229117	1.08732	1.73489	2.57734	2.54132	No
SLC2A14	144195	-0.15742	0.26835	-1.01541	-1.12499	0.218631	0.333018	1.02646	1.41556	2.54055	No
THEGL	100506564	0.256762	-0.495589	-1.19441	-2.10909	-0.494276	-0.459474	0.3531	0.430092	2.53918	No
TENT5C	54855	3.47943	4.38255	3.58277	2.75483	3.36495	4.97604	5.21916	5.28451	2.52968	No
RELN	5649	-4.0172	-2.85792	-2.08969	-1.7935	-4.0172	-1.60843	-0.752536	0.731203	2.52471	No
PYGM	5837	0.689056	0.797158	-0.249766	-0.274198	1.49387	1.31661	1.59677	2.24863	2.52283	No
ERRFI1	54206	7.28929	8.38694	8.79053	7.42621	6.8794	8.21289	9.22564	9.94862	2.5224	No
RASEF	158158	4.57805	4.73389	4.61517	3.74517	4.46592	4.92165	5.698	6.2574	2.51222	No
CITED2	10370	6.81951	6.69365	5.87481	5.44594	6.94462	7.59535	7.92131	7.95743	2.5115	No
RPL23AP88	100289034	-4.0172	-2.85792	-4.0172	-3.47236	-2.65306	-4.0172	-1.7875	-0.961726	2.51063	No
ZNF711	7552	5.02247	5.5797	6.24514	4.96507	4.71053	5.47735	6.82494	7.47453	2.50946	No
GAS2L3	283431	6.52802	6.50808	6.19884	5.78165	6.30214	6.88492	7.59182	8.28733	2.50569	No
ARID5A	10865	4.41622	4.90688	4.16176	3.76936	4.44675	5.45126	6.12915	6.27369	2.50433	No
RYBP	23429	6.71938	7.50215	7.23436	6.4705	6.47187	7.53218	8.34813	8.9674	2.49691	No
KIAA1217	56243	5.44902	5.9673	5.25942	4.22564	5.54425	6.01453	6.80204	6.71508	2.48944	No
YPEL5	51646	5.43616	5.59001	5.53828	5.29061	5.56908	6.31689	6.92439	7.77974	2.48913	No
LINC01176	100506516	-0.309043	0.399112	-0.300145	-0.956846	-0.368227	-0.162259	1.48374	1.52411	2.48096	No
NFE2L2	4780	6.68007	7.22569	7.20869	6.48837	6.40724	7.30454	8.22716	8.9673	2.47894	Yes
CHD2	1106	6.54655	6.89036	6.54493	6.39478	6.57894	7.17599	8.14417	8.87338	2.4786	No
C1orf226	400793	1.04228	1.68847	1.39532	0.618599	1.27949	1.94676	2.05805	3.09415	2.47555	No
CHST8	64377	-1.06132	-0.495589	0.589628	-0.54537	-0.494276	-0.162259	1.13025	1.91818	2.46355	No
CELSR1	9620	-0.603636	-0.575222	-1.92252	-2.51363	0.3344	-0.459474	-0.283714	-0.0512114	2.46242	No
SPEM3	107983988	0.0227495	0.765183	-0.856181	-2.51363	0.441565	0.919808	0.309545	-0.0512114	2.46242	No
MCF2	4168	-3.04225	-1.30557	-2.49649	-3.07781	-1.79278	-2.13206	-1.30889	-0.616123	2.46169	No
EPGN	255324	-3.44889	-1.44823	-3.46401	-3.07781	-4.0172	-2.96231	-1.60973	-0.616123	2.46169	No
GRIN3B	116444	-4.0172	-4.0172	-3.46401	-4.0172	-2.15973	-2.96231	-1.99029	-1.55759	2.45961	No
OR10J3	441911	-4.0172	-4.0172	-4.0172	-4.0172	-4.0172	-4.0172	-1.7875	-1.55759	2.45961	No
CASP1	834	-1.06132	-1.98734	-1.293	-4.0172	-1.04972	-1.01646	-0.950125	-1.55759	2.45961	Yes
DENND5B-AS1	100874249	-4.0172	-4.0172	-3.46401	-4.0172	-4.0172	-1.76277	-3.32561	-1.55759	2.45961	No
CCL4	6351	-4.0172	-1.78442	-3.46401	-4.0172	-3.40863	-1.34188	-2.86008	-1.55759	2.45961	No
COX6B2	125965	-0.974235	0.699026	-0.933598	-0.879593	-0.429875	0.407293	2.04482	1.57547	2.45506	No
LINC00163	727699	-1.59898	-1.60655	-2.08969	-1.21704	-0.785164	-1.22506	0.264633	1.23568	2.45272	No
TNFAIP3	7128	4.92247	6.00201	5.95955	5.18893	4.8613	6.78225	7.34116	7.63645	2.44753	No
COQ10B	80219	5.15635	5.55887	4.97958	4.58204	4.89783	6.09609	6.65263	7.02822	2.44618	No
ETS2	2114	5.00516	5.75782	5.51844	4.68417	4.96074	6.12664	7.02754	7.12692	2.44275	No
LOC101928868	101928868	0.360919	0.073235	-0.108396	-2.29723	0.00229117	-0.162259	-0.218499	0.142877	2.4401	No
PXDC1	221749	4.37536	5.1257	4.92168	3.72985	4.48065	4.90732	5.75797	6.16402	2.43417	No
OVGP1	5016	0.549072	1.2541	0.746769	0.0753567	0.908124	2.23885	2.73796	2.4997	2.42434	No
KDM6A	7403	4.58882	4.54201	4.49844	4.0268	4.33768	4.96071	5.98605	6.44858	2.42179	No
RORA	6095	3.29452	4.13608	3.49685	3.31088	3.07434	4.3963	5.17433	5.72638	2.4155	No
CLDN6	9074	-0.110225	0.629688	0.617035	0.388103	-0.0451613	1.93425	2.05805	2.8024	2.41429	No
EFHD1	80303	-1.06132	0.073235	-0.0213026	-0.274198	-1.14991	-1.11699	1.02646	2.1391	2.4133	No
BCHE	590	-0.814405	-1.44823	-2.2788	-3.47236	-1.63925	-1.46901	-1.06009	-1.06281	2.40955	No
LSAMP-AS1	101926903	-0.974235	-2.22354	-1.92252	-2.51363	-2.15973	-2.62965	-0.423716	-0.104107	2.40952	No
RNF103	7844	4.0771	4.35059	3.66385	3.42567	4.00058	4.90251	5.19243	5.83486	2.4092	No
ZNF703	80139	5.13202	5.96994	6.06966	5.12943	5.14644	6.04611	6.98534	7.5374	2.40796	No
SBK3	100130827	-1.25305	-1.44823	-0.782708	-0.879593	-1.79278	-2.13206	1.33961	1.52411	2.4037	No
EPC1	80314	6.04995	6.32486	5.65279	5.42706	6.00152	6.9974	7.44167	7.82973	2.40268	No
STX3	6809	6.55022	6.99831	7.22186	6.92642	6.53222	7.54174	8.51277	9.32504	2.39862	No
KLHL21	9903	4.77787	6.0998	5.70481	5.41273	4.98752	6.41804	7.42295	7.80865	2.39592	No
GRHL1	29841	1.74054	2.36896	1.37941	0.356519	1.62091	2.59722	3.12474	2.7512	2.39468	No
ADAMTS20	80070	0.144495	0.797158	-0.153998	-0.274198	1.00449	0.577796	1.40315	2.11616	2.39036	No
RPL26P6	100131526	-1.59898	-0.420123	-2.75297	-3.07781	-2.38541	-1.01646	-1.45148	-0.695076	2.38273	No
LINC00942	100292680	-0.603636	-0.946674	-3.46401	-2.10909	-2.65306	-0.597928	-0.218499	0.273026	2.38212	No
KCNH8	131096	-4.0172	-2.22354	-2.08969	-1.94269	-3.40863	-3.39542	-1.7875	0.430092	2.37278	No
SEZ6L	23544	-1.25305	-0.495589	-1.19441	-2.76831	-0.868073	-0.597928	-1.99029	-0.40229	2.36602	No
ABCB6	10058	-1.25305	-1.05668	-1.293	-2.76831	-0.785164	-0.83424	0.436454	-0.40229	2.36602	No
DLL4	54567	-1.88643	-4.0172	-2.2788	-2.76831	-1.25757	-1.22506	-0.283714	-0.40229	2.36602	No
GPR137B	7107	3.88376	3.99502	4.46866	4.2687	3.84335	4.10697	5.45356	6.63463	2.36593	No
ZMAT4	79698	0.0644834	-0.280091	0.212276	-1.21704	0.0482324	0.171907	0.0163567	1.14792	2.36496	No
INHBE	83729	-0.974235	-1.44823	-2.08969	-1.03847	-1.79278	-0.217004	0.761409	1.3184	2.35687	No
BOC	91653	3.04638	3.21993	3.22133	2.94734	3.18643	3.34727	4.59136	5.30241	2.35507	No
ROR1-AS1	101927034	-4.0172	-4.0172	-2.08969	-2.51363	-4.0172	-4.0172	-1.06009	-0.159016	2.35461	No
CYRIA	81553	2.77192	2.95526	2.21748	0.885271	2.62163	2.58926	2.88616	3.23391	2.34864	No
CTH	1491	1.6881	1.44784	2.00571	2.05052	1.97023	2.59722	3.51822	4.39559	2.34506	No
FAM107B	83641	5.22352	5.51508	5.70081	5.6624	5.10085	5.79348	6.98707	8.00484	2.34245	No
EPC2	26122	5.83319	6.43883	5.71752	5.30723	5.83049	6.70934	7.2878	7.64949	2.34226	No
ESAM	90952	-2.72538	-2.50614	-3.46401	-2.10909	-1.96462	-1.76277	-1.45148	0.230934	2.34003	No
SAT1	6303	2.90995	2.87514	3.07583	2.83723	3.2369	3.98191	4.63392	5.17639	2.33915	No
KBTBD8	84541	2.78446	3.23751	2.64114	1.95885	2.27075	3.29443	3.72299	4.29703	2.33819	No
KLF9	687	3.98231	5.07443	5.4657	4.0368	3.87874	4.68088	5.86245	6.37379	2.337	No
FOXC1	2296	3.9576	5.13198	4.71208	3.64088	3.69239	4.88149	5.70327	5.96815	2.32727	No
CEBPB	1051	4.60482	5.03308	5.09128	4.99487	4.8337	5.93594	7.08679	7.31998	2.32511	No
SIX2	10736	2.17135	2.0619	2.65442	2.18247	2.10675	2.92254	3.73127	4.5056	2.32313	No
RNF227	284023	2.75927	4.06891	3.91361	3.22603	2.30899	3.92616	5.08513	5.54395	2.31791	No
RBBP6	5930	7.29286	7.7952	7.33243	6.60845	7.05527	8.02626	8.52888	8.92379	2.31534	No
GPR37	2861	0.840869	1.03026	0.954411	-0.274198	1.15904	1.29721	1.78345	2.03286	2.30706	No
SOX30	11063	-3.04225	-1.78442	-4.0172	-4.0172	-4.0172	-1.46901	-0.950125	-1.71325	2.30396	No
KLRD1	3824	-1.73556	-2.50614	-4.0172	-4.0172	-2.65306	-2.35951	-3.32561	-1.71325	2.30396	No
DMBT1	1755	-2.46573	-4.0172	-3.06512	-4.0172	-1.96462	-2.62965	-2.86008	-1.71325	2.30396	No
LOC643348	643348	-4.0172	-2.50614	-4.0172	-4.0172	-4.0172	-4.0172	-3.32561	-1.71325	2.30396	No
LOC729654	729654	-0.256712	2.42119	1.58769	0.419011	-0.632401	1.29721	3.06706	2.72111	2.3021	No
C7	730	-0.974235	-2.22354	-2.08969	-2.76831	-1.79278	-1.34188	-0.499165	-0.470106	2.29821	No
RN7SL34P	106481824	-2.24576	-1.30557	-2.08969	-2.76831	-4.0172	-2.96231	-1.45148	-0.470106	2.29821	No
ARL14EPL	644100	-3.04225	-1.17576	-3.46401	-2.51363	-2.15973	-1.76277	-1.99029	-0.216097	2.29753	No
FAM53A	152877	-0.892107	-0.844468	-1.51301	-2.29723	-1.04972	-0.459474	0.515253	-0.000186864	2.29704	No
GRM2	2912	-0.814405	-1.30557	-1.293	-1.7935	-0.494276	-0.333151	-0.218499	0.502645	2.29615	No
JMJD1C	221037	7.53591	7.5685	7.11868	6.94678	7.3679	8.45946	8.98611	9.23906	2.29228	No
LATS2	26524	6.43065	6.71525	6.36163	6.00306	6.37831	7.11184	7.8459	8.28974	2.28667	No
EXPH5	23086	4.97949	4.9323	4.59808	4.08095	4.75969	5.01813	5.92331	6.36287	2.28192	No
EPAS1	2034	4.43026	4.94662	4.84117	4.6778	4.51787	5.2452	6.12601	6.95618	2.27838	No
FAM83G	644815	6.55755	7.611	7.03415	6.39963	6.63412	7.84459	8.8578	8.67108	2.27145	No
RNF19A	25897	5.91602	6.83464	6.67246	5.80084	5.67262	6.58884	7.67623	8.06971	2.26887	No
CEMIP2	23670	7.36665	7.72057	7.74837	7.10394	7.30247	7.75431	8.66296	9.37247	2.26853	No
NRIP1	8204	5.91317	6.61566	6.83446	5.84632	5.49326	6.36661	7.36029	8.112	2.26568	No
KDM3A	55818	5.91602	6.14554	5.43908	5.28118	5.9683	6.70291	7.33777	7.5452	2.26402	No
MYC	4609	7.4907	7.62108	7.78243	7.82384	7.69813	8.55152	9.62573	10.0857	2.26186	Yes
ITGA2B	3674	-1.25305	-0.214863	-0.933598	-1.7935	0.00229117	-1.76277	-0.499165	0.466824	2.26033	No
BHLHE40	8553	6.13932	8.51923	7.14186	6.54069	6.18814	8.29267	8.88437	8.79813	2.25744	No
CBX4	8535	5.19444	5.0145	4.47429	4.8379	5.3698	5.77168	6.38792	7.09171	2.25381	No
SPRY4	81848	2.94389	4.84513	4.15008	3.32319	2.32774	4.41442	5.23671	5.57688	2.25369	No
NPY1R	4886	-0.256712	0.0200351	-1.19441	-2.29723	-0.0942278	0.213903	-0.752536	-0.0512114	2.24602	No
CDKN1A	1026	7.15689	7.63276	7.55689	7.14727	7.36222	8.12121	8.95354	9.39006	2.24279	Yes
CD55	1604	5.52198	5.75985	6.02496	5.62063	5.39668	6.33306	7.14719	7.86263	2.242	No
CPEB2	132864	3.35883	3.98117	3.3371	2.8315	3.15528	3.94499	4.26353	5.064	2.2325	No
ARNTL	406	3.99585	4.37198	4.28862	4.29601	3.95609	4.87169	5.78008	6.52678	2.23076	No
ZBTB10	65986	5.678	5.51749	5.37731	5.2927	5.5342	6.39996	6.97362	7.52275	2.23005	No
USP53	54532	5.99436	7.00218	6.78435	6.07275	5.77094	7.04325	7.64837	8.2998	2.22705	No
ITK	3702	-1.47423	-1.17576	-2.2788	-2.76831	-1.96462	-1.34188	-1.30889	-0.541268	2.22705	No
DACH1	1602	1.06302	1.63639	0.561689	0.0360215	1.13795	1.68834	1.81494	2.25914	2.22312	No
PER2	8864	4.79346	5.75172	5.9209	5.45994	4.58953	5.57424	6.99869	7.67179	2.21185	No
CFAP70	118491	-1.59898	-1.17576	-1.92252	-3.07781	-0.956039	-0.922473	-1.06009	-0.867259	2.21055	No
KANSL1-AS1	644246	-1.59898	-1.60655	-1.51301	-3.07781	-1.63925	-1.46901	-1.45148	-0.867259	2.21055	No
DNAJB5-DT	101926900	-1.88643	-0.946674	-1.77273	-3.07781	-2.38541	-0.751094	-0.499165	-0.867259	2.21055	No
STC1	6781	2.49505	2.72532	2.65442	1.93766	2.40038	3.01452	3.7395	4.14667	2.20901	No
EIF2AK3	9451	5.50219	5.83205	5.57631	4.68576	5.35274	6.14778	6.62347	6.88417	2.19841	Yes
N4BP2L1	90634	-1.88643	-1.44823	-2.2788	-2.29723	-1.63925	-1.01646	-0.283714	-0.104107	2.19312	No
SLC5A5	6528	-0.892107	-1.17576	-1.19441	-3.47236	-0.561686	-0.83424	-1.06009	-1.28909	2.18327	No
LOC100420114	100420114	-2.72538	-0.214863	-4.0172	-3.47236	-1.37393	-1.46901	-0.84795	-1.28909	2.18327	No
FAM184A	79632	0.549072	0.859058	0.381643	-0.879593	1.22052	0.640729	1.29564	1.29816	2.17776	No
DUSP10	11221	3.08744	3.27773	3.15743	3.29013	3.15003	4.70869	5.09639	5.46557	2.17544	No
XIRP2	129446	-4.0172	-3.32412	-4.0172	-1.94269	-2.65306	-1.93563	-1.30889	0.230934	2.17362	No
CDK5R1	8851	4.23164	4.52063	3.86585	3.15896	4.4638	4.69578	5.11548	5.33133	2.17237	No
ARID4B	51742	6.3106	6.62905	6.31949	5.87517	6.14386	6.95972	7.68051	8.04107	2.16591	No
TCP11L2	255394	-0.256712	-0.749026	-0.153998	0.356519	0.693623	0.944962	1.75126	2.51732	2.1608	No
DACT1	51339	4.79191	5.30319	4.8133	3.76034	4.77514	5.19104	5.8932	5.92012	2.15978	No
SLC25A25	114789	5.0821	5.62828	5.16625	4.65688	5.347	6.13759	6.77026	6.81596	2.15908	No
KAT6B	23522	6.81532	6.51891	5.81023	5.96822	6.61039	7.10872	7.64344	8.12319	2.15497	No
TP53AIP1	63970	-2.24576	-2.50614	-2.08969	-2.76831	-2.38541	-2.13206	-0.578778	-0.616123	2.15219	No
MARCHF3	115123	1.54802	2.10086	2.28739	1.53389	1.63604	2.14429	2.92996	3.67955	2.14566	No
CYLD	1540	5.57619	5.82625	6.00629	5.96888	5.49948	6.22811	7.24977	8.10036	2.13148	No
MAFK	7975	6.85041	7.69772	7.32648	6.92171	6.84565	7.58188	8.61331	9.05162	2.12991	No
TBX2	6909	-2.46573	-3.32412	-4.0172	-4.0172	-4.0172	-1.11699	-1.30889	-1.88775	2.12945	No
NECAB1	64168	-1.25305	-2.50614	-1.92252	-4.0172	-1.5005	-2.35951	-2.86008	-1.88775	2.12945	No
ADAM5	255926	-3.04225	-3.32412	-4.0172	-4.0172	-2.65306	-2.96231	-1.99029	-1.88775	2.12945	No
TBC1D9	23158	4.57445	4.37992	3.5723	3.88179	4.49524	4.98819	5.60311	6.00997	2.12818	No
HMX3	340784	-0.15742	0.221989	-0.352347	-0.956846	-1.37393	0.730262	1.13025	1.17036	2.12721	No
SLC2A3	6515	5.85044	5.92723	6.12141	6.09206	6.07895	6.92261	7.55936	8.21883	2.12677	No
RORB	6096	0.766958	0.664773	0.316262	0.591722	0.932826	1.06455	1.61477	2.71349	2.12176	No
PIM3	415116	5.77152	6.63016	6.26531	5.75842	5.93659	6.57683	7.5187	7.87464	2.11621	No
CALCRL	10203	-2.46573	-0.946674	-3.46401	-3.07781	-2.98194	-1.93563	-0.752536	-0.961726	2.11608	No
ROPN1B	152015	-1.06132	-0.946674	-1.51301	-3.07781	-1.96462	-1.76277	-1.06009	-0.961726	2.11608	No
PRR9	574414	-2.72538	-3.32412	-4.0172	-3.07781	-3.40863	-3.39542	-1.7875	-0.961726	2.11608	No
JUNB	3726	6.37835	7.96029	5.85336	5.148	6.2968	7.89184	8.45303	7.26335	2.11535	No
BMP2	650	2.93829	3.7434	4.19851	4.13547	2.66651	3.98798	5.21916	6.24885	2.11338	No
GPR75	10936	2.83958	3.92801	3.24787	3.05948	2.444	4.02678	4.68595	5.17083	2.11135	No
EFCAB5	374786	-2.72538	-0.575222	-1.77273	-2.51363	-1.96462	-1.93563	-2.86008	-0.40229	2.11134	No
ANKHD1-EIF4EBP3	404734	-0.670528	-0.035202	-0.108396	-1.7935	-1.79278	-0.273909	0.0163567	0.313924	2.10743	No
HEY1	23462	2.02048	2.64853	1.79388	1.95885	1.70935	2.75488	3.54194	4.06517	2.10632	No
PROX1	5629	0.426402	1.29946	0.795563	0.69635	0.664421	1.53112	1.79928	2.8024	2.10605	No
TIPARP	25976	5.25427	5.98129	4.97561	4.82208	4.82052	6.5057	6.84032	6.92723	2.10514	No
NR3C2	4306	2.72714	2.49128	4.16641	2.48229	2.08487	2.98451	4.00142	4.58293	2.10064	No
RAI2	10742	1.74054	2.69169	3.10516	2.6283	1.83261	2.93515	4.05845	4.72806	2.09976	No
NCKAP5L	57701	4.94219	5.42202	5.1191	5.09156	5.11171	5.72161	6.65915	7.18835	2.09679	No
SHISA2	387914	0.911176	0.765183	0.0203487	-0.376635	0.441565	1.51441	1.61477	1.71942	2.09605	No
RBM15	64783	5.73726	6.6609	6.41139	5.75312	5.54625	6.53809	7.56776	7.84616	2.09304	No
UGCG	7357	5.42819	5.88787	5.5329	4.96376	5.14776	5.96697	6.62458	7.04578	2.08202	No
ELF1	1997	4.55628	4.9853	5.34591	4.76609	4.82547	5.35132	6.45754	6.84764	2.08155	No
LINCR-0001	101929191	-1.59898	-0.575222	-0.933598	-2.29723	-2.98194	-2.62965	-0.663043	-0.216097	2.08113	No
SLAIN1	122060	0.933871	0.889039	-0.712795	-1.12499	1.37272	0.993991	1.05311	0.954555	2.07955	No
MYT1	4661	1.42526	1.34343	-0.249766	-0.606306	1.22052	1.98364	1.46401	1.47085	2.07716	No
ZSWIM6	57688	5.77231	6.37472	6.74568	5.70221	5.56217	6.67734	7.68957	7.77929	2.07708	No
AVIL	10677	-1.88643	-1.44823	-2.08969	-1.31536	-0.494276	0.640729	0.395379	0.761088	2.07644	No
LINC01608	101927459	2.82144	3.23167	2.4638	2.14599	2.80005	3.22938	3.77596	4.22112	2.07514	No
PIP5K1A	8394	7.76121	8.24346	8.05103	7.51919	7.71958	8.27697	9.11594	9.58678	2.06759	No
NDRG1	10397	6.70255	6.8471	6.81499	6.95108	6.73413	7.42004	8.31582	9.01546	2.06438	No
PNPLA8	50640	4.50415	4.63341	4.44591	4.44047	4.47225	5.22993	5.88302	6.50155	2.06108	No
TEKT2	27285	-2.72538	-3.32412	-2.08969	-3.47236	-2.65306	-2.13206	-2.50868	-1.41711	2.05526	No
RDH8	50700	-4.0172	-2.22354	-2.08969	-2.51363	-4.0172	-4.0172	-2.50868	-0.470106	2.04352	No
CSRNP3	80034	0.689056	0.947195	-1.51301	-2.51363	0.750312	0.370633	0.0695479	-0.470106	2.04352	No
NTF3	4908	1.82795	1.15887	0.212276	0.74595	2.05143	1.71782	2.53546	2.78795	2.042	No
PI4K2A	55361	5.29538	5.38042	5.67088	5.31547	5.17907	5.95851	6.79613	7.35745	2.04198	No
ASB5	140458	-0.0202278	-0.420123	-0.406509	-1.94269	-0.494276	-0.0586324	0.120848	0.0967479	2.03943	No
PPIAP46	729739	-2.24576	-0.946674	-1.293	-1.94269	-2.65306	-3.39542	-1.45148	0.0967479	2.03943	No
HOXD1	3231	-0.539708	-1.05668	-0.856181	-1.53471	-0.785164	0.814563	0.855274	0.502645	2.03736	No
SYT1	6857	0.911176	1.40698	1.0779	-0.00441617	1.55879	1.4099	1.22706	2.03286	2.03728	No
TGM4	7047	0.549072	-0.035202	0.0203487	-0.879593	0.980996	0.407293	0.309545	1.14792	2.02751	No
OSER1	51526	5.41817	5.62717	5.25724	5.03657	5.60699	6.3048	6.78524	7.06313	2.02656	No
PROKR2	128674	-1.73556	-1.17576	-0.153998	-1.42087	-0.868073	-0.162259	0.0695479	0.605061	2.02593	No
CFAP53	220136	-0.419771	0.629688	0.0608313	-0.00441617	-0.252312	0.671195	1.56007	2.02056	2.02498	No
MYOCD	93649	1.84001	1.80313	-1.19441	-2.29723	2.08487	2.07761	1.07928	-0.275531	2.0217	No
KCNG3	170850	2.20905	3.03788	2.55164	1.76797	2.27075	2.96004	3.41924	3.78876	2.02079	No
NUPR1	26471	3.98774	3.84249	3.64067	3.62108	4.41642	4.41217	5.14211	5.63955	2.01848	No
FAM43A	131583	1.45694	2.18785	2.21748	2.26984	1.62091	2.3466	4.02854	4.2868	2.01696	No
PTPRC	5788	-1.59898	-1.17576	-1.63703	-3.07781	-0.785164	-0.672479	-2.50868	-1.06281	2.01499	No
RPL3L	6123	-2.24576	-1.98734	-1.39881	-3.07781	-2.65306	-1.46901	-1.7875	-1.06281	2.01499	No
ASB16	92591	-3.04225	-1.98734	-2.49649	-3.07781	-1.63925	-1.46901	-1.17913	-1.06281	2.01499	No
CCL3	6348	-0.603636	-0.495589	-0.712795	-3.07781	-1.04972	-0.83424	0.0163567	-1.06281	2.01499	No
LINC02348	101927505	-2.46573	-1.78442	-2.08969	-3.07781	-1.79278	-0.83424	-1.45148	-1.06281	2.01499	No
CNTF	1270	0.519368	0.556848	1.09749	0.885271	0.218631	1.3733	2.35441	2.89964	2.01437	No
NPHS1	4868	-2.46573	-3.32412	-3.46401	-1.65831	-4.0172	-2.35951	0.436454	0.353695	2.01201	No
BCL10	8915	5.45492	5.97431	5.66268	5.10944	5.30623	6.27968	6.86873	7.11937	2.00993	No
PRDM1	639	3.63641	4.37198	4.19851	4.15626	3.64085	5.0705	6.37873	6.16332	2.00706	No
DIPK2A	205428	4.83926	5.08581	4.87562	4.30224	4.22218	5.47735	5.7427	6.30825	2.00601	No
EP300	2033	7.70645	8.17666	7.85832	7.5062	7.75313	8.36928	9.14178	9.5111	2.0049	No
ITPRIP	85450	6.1116	6.88246	6.92188	6.24003	6.08997	7.04907	8.03516	8.24401	2.00398	No
ZSWIM4	65249	2.77192	2.55811	1.96362	2.69926	3.04631	3.52876	4.59363	4.70134	2.00208	No
ALOXE3	59344	2.69429	2.9048	2.57978	2.47496	2.78656	3.3235	4.06173	4.47437	1.99941	No
SLC1A4	6509	5.62929	5.49816	5.42655	5.14685	5.70883	5.92255	6.62069	7.14616	1.99931	No
HCN4	10021	3.44825	3.66759	4.08042	3.0838	3.26635	3.45626	4.41763	5.08187	1.99808	No
KBTBD2	25948	6.6725	7.43673	6.7817	6.30817	6.38223	7.45658	8.22661	8.30567	1.9975	No
LOC100419572	100419572	-2.05494	-1.78442	-3.46401	-1.94269	-2.15973	-1.93563	-0.352017	0.0490945	1.99178	No
SLC22A14	9389	-1.73556	-1.60655	-4.0172	-2.76831	-2.65306	-1.76277	0.120848	-0.7786	1.98971	No
AP3B2	8120	0.292323	0.797158	0.474473	0.419011	0.177881	0.701031	1.56007	2.40823	1.98922	No
ZNF804A	91752	-2.24576	-2.85792	0.175879	-0.956846	-1.96462	-1.46901	-0.499165	1.03014	1.98698	No
ANKS1B	56899	0.105044	1.10879	0.175879	-0.376635	-0.309106	0.841602	1.3611	1.60872	1.98536	No
CLVS2	134829	1.1235	1.08309	-0.782708	-0.806267	1.29863	1.97145	0.885253	1.17036	1.97663	No
RNF122	79845	2.65385	2.0619	1.93124	1.92695	2.83323	2.90983	3.47944	3.90039	1.97344	No
CDK7	1022	5.05	5.49816	5.49923	4.88432	5.21224	5.80983	6.2629	6.85762	1.9733	No
HECA	51696	4.73973	5.38305	6.11121	5.44312	4.64103	5.4611	6.61567	7.41409	1.97097	No
EPHA2	1969	7.16441	8.28985	8.30253	7.75037	7.11956	8.14243	9.27291	9.71815	1.96778	No
SDAD1P1	157489	0.360919	0.313267	-0.352347	-0.0888595	0.722246	0.969685	1.48374	1.87783	1.96669	No
CHKA	1119	5.43118	5.54834	5.60824	5.27169	5.24836	5.96467	6.74187	7.23834	1.96665	No
ABCB1	5243	4.04619	4.67702	4.9901	4.7047	3.75607	4.74494	5.84539	6.66903	1.96433	No
ZFYVE1	53349	4.38362	4.14543	4.41697	4.58715	4.35377	4.96379	5.87464	6.54996	1.96281	Yes
TAMALIN	160622	0.519368	1.15887	0.282426	-0.00441617	1.11655	1.39172	2.10975	1.95743	1.96185	No
TG	7038	-2.46573	-1.98734	-1.51301	-2.29723	-3.40863	-1.11699	-0.423716	-0.337519	1.95971	No
GTF2IRD2	84163	-1.73556	-1.30557	-1.77273	-2.29723	-1.04972	-0.922473	-0.578778	-0.337519	1.95971	No
MRC1	4360	-2.05494	-2.85792	-3.06512	-2.29723	-2.15973	-1.93563	-4.0172	-0.337519	1.95971	No
ELAVL2	1993	4.75575	4.88287	4.44591	3.57035	4.40763	4.96379	5.09799	5.52665	1.9563	No
CNKSR3	154043	3.0925	3.05781	2.8861	2.61501	3.11807	3.46063	3.98074	4.56822	1.9532	No
RFPL3S	10737	-0.256712	-0.214863	-0.646115	-1.31536	-0.429875	-0.109516	0.793381	0.637646	1.953	No
TSC22D2	9819	6.85339	7.30845	6.91534	6.48746	6.72222	7.51784	8.21964	8.44019	1.95273	No
JUN	3725	8.27324	7.94454	7.05246	7.27419	8.2858	8.74384	9.28877	9.2238	1.94961	No
ZNF430	80264	3.37135	3.16585	3.53687	2.85994	3.26635	3.33305	4.30015	4.80718	1.94724	No
NALCN	259232	-2.72538	-2.85792	-1.01541	-1.94269	-4.0172	-2.62965	-0.218499	-0.000186864	1.9425	No
SPART-AS1	100507135	-1.88643	-1.98734	-1.10213	-1.94269	-2.15973	-3.39542	-0.218499	-0.000186864	1.9425	No
IDI2-AS1	55853	-0.892107	-0.280091	-2.08969	-1.94269	-0.368227	0.0380472	0.855274	-0.000186864	1.9425	No
CRISPLD2	83716	2.34226	3.15355	3.60004	2.9788	2.31839	3.38453	4.44053	4.91745	1.93865	No
DISP3	57540	-2.24576	-1.30557	-2.2788	-0.956846	-2.98194	-0.52704	0.3531	0.980191	1.93704	No
ANXA10	11199	-4.0172	-3.32412	-2.75297	-4.0172	-3.40863	-4.0172	-4.0172	-2.0863	1.9309	No
LINC01068	103724388	-4.0172	-2.85792	-2.75297	-4.0172	-4.0172	-4.0172	-1.60973	-2.0863	1.9309	No
DNAJB9	4189	4.3333	4.80441	4.18484	3.736	4.29544	5.69591	5.41426	5.66151	1.92551	Yes
PER1	5187	4.53602	5.23187	4.73259	4.94132	4.74407	5.30471	6.27215	6.86623	1.92492	No
MAP1LC3B2	643246	0.327029	0.732484	0.212276	0.44927	0.541317	0.443044	1.81494	2.36996	1.92069	No
FAM53C	51307	6.52008	6.76612	6.13451	5.9485	6.52868	7.13423	7.56603	7.86779	1.91929	No
RPL37P20	100271340	-2.72538	-1.60655	-3.46401	-3.47236	-3.40863	-0.83424	-0.499165	-1.55759	1.91477	No
H2AC8	3012	-2.72538	-2.22354	-1.92252	-3.47236	-2.98194	-1.60843	-0.663043	-1.55759	1.91477	No
CCDC126	90693	2.59811	2.97636	2.63444	1.81521	2.14953	2.8644	2.92276	3.72575	1.91054	No
ARHGAP36	158763	-1.88643	-3.32412	-0.856181	-3.07781	-0.868073	-2.13206	-2.50868	-1.17152	1.90629	No
EFCAB12	90288	0.766958	1.48757	0.84276	0.536417	-0.19767	1.67336	2.13492	2.43629	1.89987	No
AQP3	360	0.578177	2.32577	2.32942	2.68025	0.722246	2.24898	4.08452	4.57874	1.89849	No
PTPN6	5777	-1.73556	-1.44823	-1.63703	-2.51363	-0.706761	-1.93563	-0.499165	-0.616123	1.8975	No
RPL13AP12	100271277	-2.46573	0.313267	-0.933598	-2.51363	-2.65306	-1.46901	-0.663043	-0.616123	1.8975	No
GKAP1	80318	3.89247	3.80367	3.4055	2.67386	3.77327	3.96664	4.27206	4.57033	1.89647	No
TTC41P	253724	-0.539708	-1.05668	-0.521343	-2.29723	-1.04972	-0.83424	-0.578778	-0.40229	1.89494	No
LINC01968	100507391	0.606705	-0.348408	-1.51301	-2.10909	0.693623	0.0840612	-0.038871	-0.216097	1.893	No
FLCN	201163	4.26334	4.10129	3.76533	4.31668	4.66334	5.08754	5.81164	6.20604	1.88936	No
ZNF793	390927	0.81665	0.399112	-0.462784	-1.53471	-0.0942278	0.294395	-0.038871	0.353695	1.88841	No
MBNL2	10150	5.20847	5.02635	3.83409	3.38711	4.94261	5.14565	5.1819	5.27548	1.88838	No
NPIPB9	100507607	-1.35941	-1.30557	-1.293	-1.21704	-0.632401	-1.60843	-1.30889	0.66951	1.88655	No
PAX8	7849	-2.24576	0.0200351	0.444188	0.257392	-2.65306	-0.217004	1.3611	2.1391	1.88171	No
ZRANB1	54764	6.13321	6.60892	6.47269	5.95048	6.01821	6.85081	7.33438	7.82885	1.87837	No
EIF1B	10289	5.1862	5.23771	5.13459	5.08676	5.2667	5.62083	6.31201	6.96222	1.87546	No
RAPGEF5	9771	1.63369	2.07501	0.381643	-0.0888595	1.73767	1.90891	2.04482	1.77905	1.86791	No
EPHA5	2044	1.63369	1.6006	1.58769	0.928874	1.66581	2.20801	2.56354	2.79519	1.86632	No
RND1	27289	0.634681	-0.946674	-1.92252	-0.430716	1.05036	1.49751	1.38228	1.43422	1.86494	No
ZNF654	55279	5.55895	6.2204	5.85192	5.31238	5.09128	6.12044	6.64772	7.17558	1.8632	No
HIVEP2	3097	5.55895	6.09659	5.62183	6.0691	5.52712	6.19245	7.27086	7.93015	1.86105	No
MAK	4117	-0.670528	-0.280091	-0.582381	-0.806267	-1.04972	0.171907	-0.84795	1.05447	1.86074	No
PPM1B	5495	4.82871	4.81811	4.85418	4.36311	4.1918	4.77331	5.29649	6.2209	1.85779	No
SORBS1	10580	4.62064	4.66624	4.40719	3.88456	4.8022	4.89769	5.26549	5.74051	1.85595	No
SYDE2	84144	5.24068	6.26824	5.73483	4.88984	4.92886	5.78567	6.36815	6.74109	1.85124	No
BCL2L11	10018	4.25661	4.41897	4.18255	3.88733	4.35606	4.95143	5.21326	5.73393	1.8466	No
BBC3	27113	2.30792	2.13878	0.932761	1.79178	2.94066	3.32828	3.84241	3.63586	1.84408	No
ZDBF2	57683	5.70793	6.28666	6.72733	5.91298	5.3424	5.94454	6.88227	7.75698	1.84401	No
CBLB	868	3.35042	3.21402	3.13864	2.94734	3.45723	3.78355	4.05845	4.78916	1.84182	No
SH3GL2	6456	1.59149	1.81879	2.32942	1.44658	1.68047	1.93425	2.59109	3.28623	1.83964	No
CNNM4	26504	5.22237	5.30458	5.03142	4.5666	5.11171	5.59226	6.02696	6.40548	1.83888	No
PAK5	57144	-0.0202278	-1.60655	-1.19441	-1.94269	-0.956039	-0.597928	-0.950125	-0.104107	1.83858	No
MAP2K6	5608	1.35972	1.18328	0.247777	-0.736488	0.634616	1.15355	0.436454	1.10195	1.83844	No
SLC1A3	6507	5.2475	5.59343	5.49462	5.46179	5.28839	5.81154	6.35348	7.2988	1.83701	No
LINC01239	441389	0.0644834	0.797158	0.212276	-0.806267	-0.561686	0.0840612	0.309545	1.03014	1.8364	No
SLC7A8	23428	-0.206212	1.05691	0.721739	0.618599	1.42589	1.2576	1.70158	2.45469	1.83609	No
CCDC186	55088	5.57438	5.72392	5.73795	5.26532	5.1868	5.85615	6.43175	7.10086	1.83554	No
POGZ	23126	7.09373	7.49425	7.11087	6.9027	7.14489	7.52854	8.24696	8.73647	1.83377	No
LINC02263	105377390	-0.110225	-0.420123	-0.856181	-0.274198	-1.37393	0.333018	0.855274	1.55855	1.83275	No
CD274	29126	3.36302	4.7726	4.29288	3.09819	2.90989	4.09298	5.01737	4.93066	1.83247	No
FOXO1	2308	3.03067	3.34417	3.85726	2.71802	2.92227	3.34727	4.11963	4.54907	1.83105	Yes
ATF1	466	5.90601	6.38527	6.40698	5.8306	5.65417	6.43089	7.09363	7.6582	1.8276	No
COL11A2	1302	1.82795	3.02443	2.39422	2.48229	2.0401	3.1931	4.08452	4.3072	1.82491	No
SLC30A1	7779	6.82711	8.39104	8.56646	7.2923	5.7658	7.4815	8.39723	9.11681	1.82451	No
C5AR1	728	1.25548	2.13878	1.58769	0.971197	1.46028	1.87004	2.6707	2.79519	1.824	No
KLHL15	80311	4.16606	4.69623	4.09267	3.71124	3.79364	4.60795	4.88082	5.53316	1.82193	No
MIDEAS	91748	7.51278	8.17666	6.80684	6.93447	7.52465	8.18742	8.90932	8.75515	1.82068	No
RPL7AP22	100271039	-1.47423	-1.98734	-1.39881	-2.51363	-0.956039	-2.62965	-1.45148	-0.695076	1.81855	No
LOC105378663	105378663	-1.25305	-2.50614	-1.51301	-2.51363	-1.37393	-1.60843	-0.352017	-0.695076	1.81855	No
ZNF644	84146	6.82027	7.29206	6.65686	6.24003	6.42857	7.58564	7.79573	8.05829	1.81826	No
FAM117A	81558	3.05158	3.14114	3.01532	2.66744	3.13414	3.82817	4.24919	4.48336	1.81592	No
C16orf72	29035	6.88066	7.03649	6.81536	6.59244	6.69721	7.2862	7.83778	8.40498	1.81254	No
ELL	8178	3.83033	4.6684	3.86013	3.90108	3.90707	4.74494	5.67673	5.71019	1.80912	No
SMOX	54498	3.55823	4.17311	4.04301	3.96269	3.62956	4.25007	5.32412	5.77112	1.80844	No
POU4F3	5459	-1.73556	-0.152457	-1.63703	-1.53471	-0.785164	-1.01646	-0.352017	0.273026	1.80774	No
RRAD	6236	-0.974235	1.87979	2.62097	1.41627	-2.38541	0.841602	3.14966	3.22321	1.80695	No
CPO	130749	-2.46573	-0.495589	-1.39881	-1.65831	-2.98194	-1.46901	-1.30889	0.142877	1.80119	No
GCH1	2643	3.18053	3.65018	3.24787	2.60832	2.94066	3.68248	3.88384	4.40745	1.79912	No
MAP1LC3B	81631	6.52008	6.63625	6.81573	6.80517	6.51495	7.15862	7.8798	8.60361	1.79844	Yes
NEDD9	4739	5.58696	5.85881	5.5824	4.65688	5.55622	6.20812	6.60106	6.45317	1.79629	No
MYPN	84665	0.715493	0.797158	-0.646115	-0.324507	0.3344	-0.162259	0.264633	1.47085	1.79536	No
GRM5	2915	-2.24576	-0.946674	-1.39881	-1.7935	-2.38541	-0.459474	-1.06009	-0.000186864	1.79332	No
CBLN4	140689	-2.46573	-2.50614	-1.63703	-3.07781	-2.65306	-2.13206	-1.99029	-1.28909	1.78871	No
HAVCR2	84868	-3.04225	-2.50614	-2.75297	-3.07781	-3.40863	-3.39542	-1.99029	-1.28909	1.78871	No
ASCL1	429	-1.59898	-1.17576	-2.75297	-3.07781	-2.65306	-1.46901	-0.663043	-1.28909	1.78871	No
TIGD3	220359	-0.419771	-1.60655	-3.06512	-3.07781	-0.868073	-0.672479	-1.30889	-1.28909	1.78871	No
LINC00304	283860	-0.740674	-1.60655	-1.51301	-3.07781	-1.63925	-0.83424	-0.84795	-1.28909	1.78871	No
CLK1	1195	5.61093	6.07066	5.22421	4.90766	5.6175	6.83618	6.78822	6.69199	1.78433	No
RSRP1	57035	5.37632	5.77097	5.24631	5.24175	5.17001	6.29015	6.88783	7.02553	1.78379	No
SATB2	23314	5.01318	5.02635	5.26593	4.94265	4.88681	5.32041	6.15629	6.72317	1.78052	No
XIRP1	165904	0.911176	3.21993	3.67693	2.43015	0.40672	2.80382	4.21714	4.21033	1.78019	No
SEMA6A	57556	2.51776	2.35828	2.59364	2.66744	2.50292	2.4112	3.24522	4.44705	1.77962	No
SGMS2	166929	6.44109	7.15419	7.4764	6.80297	6.16487	7.01681	7.93055	8.57865	1.77568	No
PIP5K1B	8395	0.144495	0.797158	0.282426	-0.376635	0.777842	1.06455	0.661009	1.39664	1.77328	No
ADM	133	5.13202	6.20111	5.36018	4.84787	5.04954	5.91223	6.69132	6.61891	1.77104	No
ZNF699	374879	5.50503	5.64814	5.12508	5.70063	5.2248	5.88568	6.66618	7.46916	1.76853	No
ADORA2B	136	3.50239	3.77585	4.3914	4.10491	3.53189	4.17233	4.9952	5.873	1.76809	No
SARM1	23098	1.08346	1.27696	1.0779	0.419011	0.664421	1.53112	2.05805	2.18391	1.7649	No
TRIB3	57761	3.97958	3.8803	4.02778	4.60742	4.15027	4.05015	5.25404	6.36895	1.76153	No
TAF4B	6875	4.13456	4.51102	4.79091	4.87877	4.17895	5.17651	5.84253	6.64017	1.7614	No
UBL3	5412	5.60298	6.15713	6.66016	5.95708	5.38218	6.12458	6.88459	7.71728	1.7602	No
NUDT17	200035	1.39286	1.89464	0.954411	1.36956	1.9093	2.08894	2.52597	3.12895	1.75939	No
ALLC	55821	-4.0172	-1.78442	-4.0172	-3.47236	-1.5005	-2.96231	-3.32561	-1.71325	1.75911	No
XKR8	55113	-4.0172	-4.0172	-4.0172	-3.47236	-1.63925	-1.60843	-2.86008	-1.71325	1.75911	No
WDR47	22911	4.70717	4.98704	4.31606	4.28347	4.56208	5.19104	5.69166	6.04228	1.75881	No
PHLPP1	23239	4.04098	3.90618	3.57929	3.3191	4.27868	4.16164	4.81809	5.07743	1.75833	No
SELPLG	6404	-0.206212	-0.844468	-0.300145	-0.13301	-0.252312	-0.0586324	0.885253	1.62507	1.75808	No
ERN1	2081	4.47737	5.17369	4.91617	4.78252	4.38767	5.29006	6.11893	6.53976	1.75724	Yes
RPS3AP20	643932	-0.539708	-1.30557	-1.77273	-2.29723	-1.96462	-1.60843	-2.22633	-0.541268	1.75596	No
FRG2B	441581	-1.154	-2.85792	-2.08969	-2.29723	-1.25757	-1.22506	-1.17913	-0.541268	1.75596	No
RNF112	7732	-0.974235	-0.495589	-1.39881	-1.65831	-0.868073	-0.217004	-1.06009	0.0967479	1.75506	No
MAFA	389692	2.67421	3.35495	3.24348	2.31983	2.45257	3.03809	3.97727	4.07412	1.75429	No
PSMD6-AS2	100507062	0.741455	1.23088	-0.201087	0.150949	1.24045	1.59608	2.23144	1.90486	1.75391	No
ING1	3621	4.45988	4.67056	4.3244	4.31873	4.42297	5.17784	5.63874	6.07164	1.75291	No
TOB2	10766	6.39173	6.73499	6.53553	6.24381	6.38447	7.01977	7.5827	7.99427	1.75046	No
MYH2	4620	0.144495	0.440192	-0.521343	-0.430716	0.573092	-0.109516	0.170386	1.3184	1.74912	No
C22orf34	348645	-0.974235	-1.05668	-0.646115	-0.956846	-0.868073	-0.83424	-1.17913	0.790366	1.74721	No
PLEKHA6	22874	0.840869	0.556848	0.932761	0.907237	1.05036	1.48041	1.83044	2.65101	1.74378	No
CDC14A	8556	4.09232	4.08843	3.48946	3.55999	4.0829	4.50177	4.93198	5.30114	1.74115	No
TSLP	85480	0.792018	0.947195	0.0203487	0.793901	0.573092	0.609606	0.971623	2.53472	1.74082	No
RGS16	6004	2.72714	3.27205	2.05664	2.23553	2.98267	3.75183	4.11331	3.9756	1.74008	No
ERO1B	56605	2.96056	3.41285	3.07583	2.67386	2.67385	3.54941	3.90594	4.41216	1.7383	No
HSPB8	26353	5.64485	6.11573	6.31688	5.77494	5.75631	6.37125	7.13242	7.51208	1.73714	Yes
ARHGAP6	395	0.426402	1.0031	0.589628	0.356519	0.957112	1.15355	1.33961	2.09285	1.73633	No
ADSS1	122622	0.864687	1.0031	0.819354	0.907237	1.46028	0.701031	1.83044	2.64301	1.73578	No
WAC	51322	7.6286	7.92839	7.84063	7.42074	7.40478	8.10404	8.65686	9.15644	1.73571	No
AXDND1	126859	-1.35941	-0.946674	-1.293	-2.51363	-1.96462	-2.35951	-1.30889	-0.7786	1.73503	No
ID4	3400	4.75893	6.05008	5.50841	4.93732	4.25438	5.90183	6.50538	6.66508	1.72776	No
DLX2	1746	-3.44889	0.073235	-2.08969	-1.94269	-2.98194	-1.34188	-0.499165	-0.216097	1.72659	No
MCTP1	79772	3.46782	3.53165	3.39762	3.23475	3.4008	3.43422	4.21123	4.95994	1.72519	No
UNC5B	219699	3.69073	3.77585	4.31187	3.67649	3.72458	3.76954	4.77671	5.40061	1.72412	No
THAP1	55145	4.09484	4.21809	4.06308	3.72676	3.74913	4.28003	4.87336	5.44846	1.7217	No
GNG5	2787	3.626	4.24732	4.30346	4.46103	3.48255	4.67526	5.48081	6.17724	1.7162	No
ABCG1	9619	1.63369	1.18328	1.11682	0.564335	1.54283	1.84353	2.14734	2.27993	1.7156	No
NKD1	85407	3.97685	4.38255	3.88289	3.0838	3.97999	4.35467	4.6295	4.7964	1.7126	No
SQSTM1	8878	7.33849	7.29031	7.26202	7.43356	7.60874	7.84668	8.57099	9.14595	1.71239	Yes
CREB5	9586	6.30626	6.72878	6.80423	5.99796	6.14386	6.63353	7.20627	7.71011	1.71216	No
RNF152	220441	2.52525	3.16585	3.82824	2.72422	2.11756	2.83106	3.88012	4.43552	1.71129	No
ABCA13	154664	3.66722	3.22581	2.50839	1.5197	3.34668	3.42084	3.37238	3.22857	1.70887	No
LBHD1	79081	0.662124	0.859058	0.954411	0.885271	1.35455	1.64294	1.81494	2.59404	1.70877	No
PHEX	5251	-0.974235	-0.575222	-1.51301	-1.03847	-1.5005	-0.751094	-0.752536	0.66951	1.70798	No
ZNF382	84911	-0.256712	-0.348408	0.381643	-1.65831	-0.429875	-0.109516	-0.156105	0.0490945	1.70741	No
DGKB	1607	-0.363345	-0.844468	0.13854	-2.10909	-0.706761	-1.11699	0.0695479	-0.40229	1.7068	No
DUOX2	50506	-1.59898	-1.98734	-2.75297	-2.10909	-1.96462	-0.597928	-0.663043	-0.40229	1.7068	No
DRD2	1813	-2.05494	-1.98734	-1.92252	-2.10909	-2.98194	-3.39542	-0.84795	-0.40229	1.7068	No
FAM209A	200232	-2.72538	-2.22354	-1.77273	-2.76831	-1.25757	-1.22506	-1.06009	-1.06281	1.7055	No
DPF3	8110	0.911176	0.629688	-1.293	-2.76831	1.07276	1.13181	0.855274	-1.06281	1.7055	No
LOC101928059	101928059	-1.154	-2.85792	-2.08969	-2.76831	-1.63925	-0.459474	-1.99029	-1.06281	1.7055	No
BIRC7	79444	-2.46573	-4.0172	-2.49649	-4.0172	-2.98194	-2.96231	-4.0172	-2.31661	1.70059	No
GRM1	2911	-2.46573	-4.0172	-3.46401	-4.0172	-2.65306	-2.96231	-4.0172	-2.31661	1.70059	No
FAXDC2	10826	-2.46573	-2.50614	-3.06512	-4.0172	-2.15973	-1.76277	-1.99029	-2.31661	1.70059	No
YIPF7	285525	-4.0172	-2.85792	-4.0172	-4.0172	-4.0172	-2.96231	-4.0172	-2.31661	1.70059	No
NCCRP1	342897	-4.0172	-1.44823	-3.46401	-4.0172	-4.0172	-2.13206	-1.45148	-2.31661	1.70059	No
TMPRSS11F	389208	-4.0172	-4.0172	-4.0172	-4.0172	-4.0172	-4.0172	-4.0172	-2.31661	1.70059	No
RNU6-173P	106479643	-4.0172	-4.0172	-3.06512	-4.0172	-4.0172	-2.62965	-2.22633	-2.31661	1.70059	No
LINC02154	109729169	-4.0172	-2.50614	-3.06512	-4.0172	-3.40863	-2.35951	-2.86008	-2.31661	1.70059	No
UBALD2	283991	5.00248	4.82588	4.70412	5.01776	5.2248	5.81666	6.33799	6.71651	1.69875	No
GABRR2	2570	-0.363345	0.313267	-0.582381	-0.879593	-0.706761	-0.273909	0.914621	0.819061	1.69865	No
OR51B4	79339	2.22754	2.79823	2.55873	1.80354	2.27075	2.44685	3.00697	3.50069	1.69714	No
ZNF674	641339	3.65019	4.10449	3.80161	3.61441	3.64833	4.07884	5.18039	5.31127	1.69686	No
HMGCS1	3157	8.98305	9.59688	9.56414	9.05976	8.85227	9.62346	10.2093	10.7559	1.6961	No
MXD4	10608	2.67421	2.79031	3.03069	3.06926	2.94066	3.31869	3.9527	4.76171	1.69246	No
ULK1	8408	4.18746	4.30127	4.265	4.21026	4.44246	4.69393	5.59406	5.90263	1.69236	Yes
HSPA13	6782	7.23892	7.34203	7.30268	6.9207	6.94803	7.53735	7.95217	8.6126	1.6919	No
RFX1	5989	3.88667	4.16087	4.30557	4.06638	3.95609	4.32863	5.30484	5.75636	1.68998	No
BAZ2B	29994	6.96846	7.12693	6.1516	5.26957	6.7956	7.31693	7.18873	6.95537	1.6858	No
NFAT5	10725	7.45364	8.24853	8.37681	7.74675	6.9946	7.87517	8.77165	9.43218	1.68542	No
SHOC2	8036	6.2229	6.51951	6.07399	5.71316	5.80813	6.59333	6.85318	7.39754	1.68438	No
FOXD4	2298	-0.478494	-2.50614	-1.92252	-2.29723	-2.38541	-1.34188	-3.32561	-0.616123	1.6811	No
TMEM81	388730	1.29107	1.27696	1.05804	0.971197	1.15904	1.65823	2.097	2.65101	1.67982	No
TNRC6C	57690	4.12227	4.19127	3.46327	3.96531	4.18411	4.40085	4.9692	5.64457	1.67927	No
CBARP	255057	2.1029	3.78385	3.41724	2.75483	2.62921	3.35198	4.29458	4.4332	1.67837	No
AKIRIN2	55122	4.78724	4.94305	4.71526	4.83932	4.7938	5.44576	6.15091	6.51696	1.67763	No
PKD1L1	168507	1.37639	2.18785	1.33057	0.770124	0.722246	1.58011	2.66207	2.44552	1.67539	No
CDKN2D	1032	2.84558	3.17804	2.66102	2.07983	3.40963	3.28953	3.44463	3.75203	1.6722	No
EIF1	10209	8.9939	9.08557	8.9269	8.73441	9.17134	9.43207	9.93823	10.4055	1.67112	No
FSTL4	23105	-2.46573	-2.85792	-2.75297	-1.94269	-2.15973	-2.13206	-0.663043	-0.275531	1.66716	No
AKAP6	9472	1.88729	2.22359	1.95291	0.44927	1.9093	2.0662	2.60916	2.11616	1.66689	No
KCNJ14	3770	2.41665	3.14736	2.27883	1.76797	2.29952	3.18256	3.27384	3.43268	1.66471	No
INHBC	3626	-0.740674	-1.05668	-1.77273	-3.07781	-1.37393	-1.60843	-1.45148	-1.41711	1.6607	No
C7orf61	402573	-2.46573	-1.44823	-1.39881	-3.07781	-2.38541	-2.62965	-1.17913	-1.41711	1.6607	No
RAD21-AS1	644660	-1.73556	-1.44823	-2.2788	-3.07781	-1.14991	-0.459474	-1.60973	-1.41711	1.6607	No
SH2D3C	10044	1.16245	0.859058	-0.712795	-0.956846	1.81943	1.3733	0.264633	0.700687	1.65753	No
ZNF697	90874	5.7517	7.47954	7.45164	6.4806	5.55821	6.4079	7.60089	8.13608	1.65547	No
RNF19B	127544	4.5995	4.61783	4.62026	4.32486	4.6578	4.92323	5.49547	5.97852	1.65366	No
ITPR1	3708	5.05906	5.55887	5.66104	5.23416	5.10221	5.47519	6.23843	6.88756	1.6534	Yes
ZNF714	148206	-1.59898	-0.575222	-0.406509	-1.42087	-0.785164	-1.76277	-1.45148	0.230934	1.6518	No
TTC39B	158219	2.66067	2.44157	2.01604	1.12907	2.59092	2.79693	2.90091	2.78068	1.65161	No
DLC1	10395	6.79841	6.80202	6.98109	6.83842	6.63082	7.31483	7.94619	8.48788	1.64947	Yes
C5	727	-0.110225	0.124543	-0.782708	-2.51363	-0.429875	-0.162259	-0.352017	-0.867259	1.64637	No
TRIM48	79097	-2.05494	-2.85792	-1.39881	-2.51363	-2.65306	-2.13206	-2.50868	-0.867259	1.64637	No
INSC	387755	-1.47423	-3.32412	-2.49649	-2.51363	-1.96462	-2.13206	-1.99029	-0.867259	1.64637	No
FOXA2	3170	2.50266	2.48147	1.90923	1.6814	1.73767	2.57322	3.19823	3.32676	1.64536	No
GABARAPL1	23710	5.38355	5.76593	5.69278	5.67125	5.49118	5.99434	6.8678	7.31621	1.64496	Yes
RICTOR	253260	6.69924	6.88897	6.74102	6.47326	6.39507	7.05738	7.73658	8.11724	1.64398	No
CXCL12	6387	-0.539708	-0.280091	-0.856181	-1.03847	-0.309106	-0.162259	-0.156105	0.605061	1.64353	No
KCNK5	8645	4.31396	5.19184	5.1155	4.56487	4.40984	5.18181	6.10706	6.20604	1.64117	No
CHRNA7	1139	0.426402	1.44784	0.865792	0.885271	0.882992	0.758913	2.13492	2.52605	1.64078	No
ARHGAP20	57569	2.43268	2.92664	1.90923	1.33757	1.80612	2.59722	2.97248	2.97808	1.64051	No
C21orf91	54149	5.57438	5.81848	5.4937	4.92526	5.16871	5.94766	6.42602	6.5654	1.64014	No
UBE2D1	7321	5.15394	5.23771	5.29273	4.66979	4.68168	5.49662	5.70957	6.30952	1.63973	No
ADAMTS5	11096	0.978216	-0.035202	0.0203487	-0.13301	0.258262	1.06455	1.61477	1.50658	1.63959	No
RPL17P18	100129657	-1.47423	-0.035202	-0.782708	-2.10909	-0.368227	-0.751094	-0.423716	-0.470106	1.63899	No
DUSP16	80824	6.39685	6.53678	5.86983	5.58189	6.45012	6.77042	6.94721	7.22064	1.63875	No
TRIM9	114088	2.6332	2.9194	2.96821	2.81417	2.64424	2.94142	3.77596	4.45164	1.63747	No
FGFR2	2263	5.0655	5.02128	5.49185	4.47764	5.04812	5.0762	5.7989	6.11496	1.63731	No
MIR3682	100500850	-0.974235	0.593728	-0.0213026	-0.274198	-0.956039	-0.0586324	0.309545	1.35805	1.63225	No
ST8SIA5	29906	-2.46573	-0.420123	-1.293	-1.53471	-2.65306	-1.01646	0.0163567	0.0967479	1.63146	No
ZNF503	84858	3.49478	3.39206	3.24348	2.57441	3.86917	3.88451	4.12277	4.20491	1.6305	No
EPHA1-AS1	285965	0.549072	0.975417	0.617035	-0.0888595	1.13795	0.868145	1.17947	1.54143	1.63029	No
JUND	3727	5.24863	5.32803	4.97693	4.29393	5.29912	5.62278	6.06838	5.92342	1.62949	No
EPHX3	79852	-0.478494	-0.749026	-1.51301	-1.31536	-0.956039	-0.597928	-0.156105	0.313924	1.62928	No
CD200	4345	1.75335	1.80313	1.15472	0.222776	1.81943	1.64294	1.84576	1.85029	1.62752	No
UTP25	27042	6.35437	6.65436	6.83483	6.7901	6.27221	6.9743	7.73349	8.41545	1.62534	No
CCDC146	57639	0.182896	1.03026	0.349323	-0.669929	-0.368227	0.0840612	0.824659	0.954555	1.62448	No
IMPDH1P10	100874399	2.67421	3.78784	3.68343	3.30262	2.87207	4.01792	4.73616	4.92572	1.6231	No
NEB	4703	-1.59898	-0.659508	-0.521343	-0.324507	-1.37393	-0.922473	0.170386	1.29816	1.62267	No
RLF	6018	6.79957	7.27797	6.8046	6.41504	6.62846	7.60006	7.88003	8.03688	1.62184	No
TOPORS	10210	6.3454	6.80202	6.16733	6.1117	6.21545	6.97697	7.4325	7.73221	1.62051	No
ENPP2	5168	0.741455	1.03026	0.670337	0.507949	0.508827	1.19608	1.40315	2.12767	1.61972	No
TUFT1	7286	7.1686	7.22606	5.71515	6.34283	7.30542	7.85665	7.96517	7.96186	1.61903	No
ZXDB	158586	4.95473	4.8413	4.66198	4.42532	4.83861	5.0547	5.21179	6.04304	1.61771	No
ATF7	11016	5.45394	5.6547	5.33873	5.1341	5.46602	5.79607	6.3044	6.75136	1.61726	No
SNX16	64089	3.5943	3.77986	3.5897	3.38711	3.26635	4.09579	4.39957	5.00122	1.61411	No
MTHFD2	10797	8.83276	8.92674	8.98484	8.7107	8.66201	9.20706	9.68891	10.3248	1.61408	No
PIPSL	266971	0.256762	0.765183	0.670337	0.291197	-0.0451613	0.758913	1.13025	1.90486	1.61366	No
KDM7A	80853	3.57998	4.42666	4.93535	4.14936	3.2369	4.10976	5.17737	5.76284	1.61348	No
CLDN11	5010	-2.46573	-0.844468	-2.2788	-1.21704	-2.65306	-0.922473	0.625927	0.392399	1.60944	No
SCAF4	57466	6.52802	6.69577	6.38722	6.23678	6.49901	6.93286	7.56603	7.84551	1.60873	No
ZNNT1	115830329	0.715493	1.34343	1.39532	1.40087	0.296833	1.23738	2.40702	3.00954	1.60867	No
MMRN2	79812	-1.88643	-1.78442	-1.63703	-1.65831	-1.25757	-0.273909	-1.06009	-0.0512114	1.6071	No
EEF1DP2	442429	-1.154	-0.946674	-0.856181	-1.65831	-0.785164	-0.751094	-0.352017	-0.0512114	1.6071	No
ISL2	64843	1.48795	1.70542	2.17201	2.26984	1.46028	2.48165	4.02854	3.8767	1.60686	No
GPM6A	2823	-1.35941	-0.946674	-1.01541	-1.94269	-0.561686	-0.83424	-0.84795	-0.337519	1.60517	No
STARD5	80765	0.956214	0.889039	0.504135	0.74595	1.52669	2.22864	1.9907	2.35043	1.60448	No
RASSF1	11186	4.19922	4.593	4.6421	4.31051	4.70875	5.0431	5.49789	5.91431	1.6038	No
GAL3ST1	9514	-1.06132	-1.60655	-2.49649	-2.29723	-0.145022	-1.76277	-0.950125	-0.695076	1.60215	No
TCTE1	202500	-1.06132	-0.035202	-0.521343	-2.29723	-0.868073	0.128653	-0.156105	-0.695076	1.60215	No
RPS2P20	645018	-1.73556	-0.575222	-1.10213	-2.29723	-1.37393	-1.11699	-1.60973	-0.695076	1.60215	No
NXF1	10482	6.54424	6.94445	6.9464	6.66997	6.64069	7.31181	7.88884	8.27201	1.60204	No
ATF4	468	8.96793	9.16994	9.23253	8.92806	9.14102	9.55408	10.1179	10.5279	1.59985	Yes
WNT3	7473	4.11235	5.08904	4.78639	4.00913	3.91639	4.61972	5.5409	5.60804	1.59891	No
LHX8	431707	-0.814405	-2.22354	-4.0172	-2.76831	-1.63925	-1.93563	-4.0172	-1.17152	1.59679	No
TDRD6	221400	-2.72538	-2.22354	-3.46401	-2.76831	-4.0172	-2.62965	-2.50868	-1.17152	1.59679	No
KCNJ12	3768	-1.59898	-1.60655	-1.293	-2.76831	-2.38541	-0.922473	-1.7875	-1.17152	1.59679	No
HDAC4-AS1	101928111	-1.154	-2.50614	-1.293	-2.76831	-1.14991	-1.34188	-3.32561	-1.17152	1.59679	No
LCA5	167691	2.90422	2.53933	2.62772	2.39171	2.61401	3.15048	3.40379	3.98829	1.59658	No
KRT18P31	646723	-1.47423	-1.05668	-1.293	-0.956846	-1.14991	-0.597928	-0.423716	0.637646	1.59449	No
CPEB4	80315	4.81042	5.40267	5.55963	5.36492	4.47436	5.31077	5.95546	6.959	1.59408	No
TXNL4B	54957	4.32902	4.22104	4.20756	4.30224	4.4295	4.75387	5.55496	5.89591	1.59366	No
AVPI1	60370	3.52499	3.50285	3.5966	3.88179	3.57176	4.09016	4.7464	5.47462	1.59283	No
NAB1	4664	6.5802	7.28644	7.63542	6.35387	6.31922	6.85039	7.62995	7.9465	1.59263	No
ATG14	22863	5.37113	5.23041	5.06912	4.8926	5.16481	5.68755	6.13929	6.48093	1.58833	No
VGLL2	245806	2.71409	2.66595	2.37026	2.11801	2.62163	2.95386	3.33485	3.70283	1.58483	No
TFEC	22797	-1.73556	-4.0172	-2.2788	-3.47236	-2.65306	-0.922473	-1.99029	-1.88775	1.58461	No
LOC93622	93622	-3.04225	-1.78442	-3.06512	-3.47236	-2.65306	-2.35951	-3.32561	-1.88775	1.58461	No
LINC01091	285419	-1.25305	-1.78442	-2.08969	-3.47236	-4.0172	-1.34188	-1.60973	-1.88775	1.58461	No
LINC01970	101929511	-2.24576	-2.50614	-1.92252	-3.47236	-1.37393	-2.96231	-2.86008	-1.88775	1.58461	No
GLDC	2731	-0.603636	-1.17576	-1.63703	-1.53471	-0.868073	-0.39493	-0.578778	0.0490945	1.58381	No
GCLC	2729	6.56665	6.87406	6.7143	6.43786	6.4329	7.15223	7.60371	8.01825	1.58039	No
TESK2	10420	2.14241	2.04868	2.05664	1.61621	1.75162	2.10018	2.89355	3.19612	1.57991	No
CREBBP	1387	8.22431	8.52237	8.46594	8.10837	8.26071	8.6929	9.28315	9.68596	1.57759	No
ZNF143	7702	5.02776	5.39746	5.63279	4.80171	4.90253	5.45564	6.05361	6.37922	1.57752	No
SP2	6668	5.18501	5.2765	5.24631	4.8648	5.44041	5.45454	6.00323	6.44226	1.57745	No
SCG2	7857	-1.88643	-2.50614	-3.06512	-1.7935	-1.5005	-2.35951	-1.17913	-0.216097	1.57741	No
LOC400499	400499	-2.72538	-1.30557	-1.293	-1.7935	-2.38541	-2.13206	-0.578778	-0.216097	1.57741	No
GP6	51206	2.50266	2.30368	1.86419	0.840309	2.1808	2.51562	2.50682	2.41764	1.57734	No
SLIT2	9353	4.46962	4.58157	5.19836	5.24822	4.49938	4.62167	5.78207	6.82483	1.57661	No
LDB3	11155	0.220302	0.975417	0.504135	-1.03847	0.573092	0.787006	1.20346	0.537598	1.57607	No
STXBP5L	9515	0.182896	-0.749026	-0.521343	-1.03847	0.0482324	-0.52704	0.309545	0.537598	1.57607	No
PHLDA2	7262	4.34181	5.11464	5.29591	4.98328	4.3899	5.0619	6.12208	6.5569	1.57362	No
CCDC28A	25901	3.15661	3.3333	3.24787	2.90975	3.19667	3.55758	4.14463	4.48336	1.57361	No
TAF8	129685	5.50029	5.85216	5.84034	5.56989	5.44256	5.91779	6.67586	7.14226	1.57237	No
TMEM159	57146	3.32489	3.34417	2.80501	2.8543	3.59516	3.62917	3.81152	4.42622	1.57192	No
MGAM2	93432	-1.47423	-0.946674	-0.712795	-0.669929	-1.5005	-1.11699	0.218279	0.901874	1.5718	No
ARHGEF2	9181	5.90601	6.28807	6.40453	6.02959	5.8694	6.2926	7.01149	7.60126	1.57167	No
WSB1	26118	6.1442	6.39575	5.94069	5.5853	5.94268	6.56977	6.9974	7.15673	1.57144	No
ZFP69B	65243	4.41824	5.45121	5.90986	5.55866	4.145	5.0358	6.3807	7.128	1.56934	No
MYO15A	51168	-2.05494	-2.22354	-2.75297	-2.10909	-3.40863	-2.35951	-1.45148	-0.541268	1.56783	No
CRTAC1	55118	0.0227495	0.124543	1.0379	0.862965	0.258262	0.0380472	2.00442	2.427	1.56403	No
MAML3	55534	1.56266	1.9239	1.47238	0.419011	1.84568	1.94676	1.42373	1.98302	1.564	No
ABTB2	25841	0.864687	0.313267	-0.521343	-1.42087	0.804856	0.511993	0.170386	0.142877	1.56375	No
RTL5	340526	2.9825	3.55521	2.68712	2.72422	3.16574	3.6446	4.05845	4.2868	1.56257	No
NR1D2	9975	7.77836	7.69109	7.13239	6.87615	7.49463	7.97012	8.04266	8.4386	1.56246	No
GDF9	2661	0.0644834	-0.280091	-0.582381	-0.956846	-0.429875	0.407293	0.3531	0.605061	1.56191	No
SPSB1	80176	4.69227	5.1843	5.52207	4.78845	4.83697	5.24899	6.06675	6.35002	1.56157	No
MCL1	4170	9.18086	9.74742	8.94366	8.47642	8.89768	9.92206	10.0157	10.0366	1.56021	No
LYST	1130	4.67554	4.54907	4.91893	4.43481	4.42733	4.66961	5.15139	5.99197	1.55717	No
ARPP21	10777	-0.814405	-0.152457	-0.782708	-0.430716	-1.63925	-0.162259	0.761409	1.12512	1.55584	No
GAB1	2549	3.64332	3.54583	3.22579	2.9788	3.3785	4.07029	4.24919	4.53401	1.55521	No
C7orf57	136288	-0.814405	-1.78442	-0.406509	-1.12499	-1.5005	-0.83424	-0.84795	0.430092	1.55509	No
ANKRD37	353322	0.741455	0.124543	0.0608313	0.618599	1.07276	1.4631	1.97684	2.17284	1.55424	No
CFLAR-AS1	65072	2.82144	3.09687	2.63444	2.30336	2.45257	3.28953	3.76391	3.85608	1.55272	No
VIPR2	7434	-2.05494	-2.85792	-0.933598	-2.51363	-2.38541	-1.93563	-2.22633	-0.961726	1.5519	No
SLC26A10	65012	0.0227495	0.0200351	-0.782708	-2.51363	-0.309106	-0.672479	-0.423716	-0.961726	1.5519	No
CHP2	63928	-0.974235	-1.30557	-1.92252	-2.51363	-1.37393	-1.22506	-0.499165	-0.961726	1.5519	No
GPBAR1	151306	-1.47423	-3.32412	-1.19441	-2.51363	-2.65306	-1.34188	-1.7875	-0.961726	1.5519	No
LOC101927551	101927551	-1.25305	-0.152457	-1.10213	-2.51363	-0.868073	-1.11699	-0.423716	-0.961726	1.5519	No
TRIM53CP	340970	-1.73556	-2.50614	-1.63703	-2.51363	-2.65306	-1.34188	-1.06009	-0.961726	1.5519	No
LINC02166	105371416	-1.73556	-0.659508	-1.51301	-2.51363	-0.868073	-0.751094	-1.45148	-0.961726	1.5519	No
LCAL1	80078	-0.256712	-1.17576	-0.782708	-2.51363	-1.04972	-0.597928	-0.499165	-0.961726	1.5519	No
MYCT1	80177	-1.47423	-1.05668	-0.782708	-0.54537	-2.38541	-4.0172	0.0695479	1.00538	1.55075	No
BCO2	83875	0.864687	1.52624	1.31392	0.770124	0.0927558	1.44558	2.37569	2.32064	1.55051	No
VASH2	79805	3.45218	3.30578	2.47882	1.46151	3.21189	3.38911	2.78643	3.00954	1.54803	No
LRATD2	157638	4.88802	5.02466	4.96098	4.8379	4.96823	5.35835	5.91153	6.38583	1.54794	No
RNF111	54778	6.19323	6.56665	6.36769	6.02583	6.1259	6.55197	7.25013	7.57337	1.54754	No
B3GNT2	10678	5.07829	5.58658	5.1215	4.50311	4.83206	5.5375	5.70747	6.04986	1.54676	No
MEF2A	4205	6.15087	6.43057	6.59833	5.8392	5.96306	6.3229	6.92664	7.3832	1.544	No
GAREM1	64762	3.18527	3.03788	3.22579	2.53262	3.00031	3.3753	3.46462	4.07412	1.5415	No
RUNX1	861	6.72183	7.26731	7.37244	7.19493	6.54329	7.39345	8.27235	8.73577	1.54084	No
CYP4F35P	284233	-3.44889	-1.98734	-3.46401	-1.94269	-4.0172	-2.35951	-1.7875	-0.40229	1.5404	No
MED13	9969	8.97325	9.27479	9.32145	8.73191	8.75335	9.17769	9.77412	10.2712	1.53932	No
PPM1H	57460	3.4443	3.34417	2.42556	1.35365	3.24678	3.3753	3.36708	2.89291	1.53926	No
RB1CC1	9821	7.32889	7.33796	7.24839	7.11666	7.09924	7.69254	8.0387	8.65537	1.53871	Yes
RAB11FIP1	80223	6.92026	6.93371	6.46186	6.14732	6.95483	7.16097	7.39359	7.68573	1.53841	No
FAM102A	399665	4.60482	4.68772	5.08147	4.39455	4.7545	4.91847	5.59179	5.93248	1.53793	No
ZNF286B	729288	1.35972	1.87979	1.60148	1.18409	1.09482	1.51441	2.25459	2.72111	1.53702	No
IER2	9592	7.45266	7.14452	6.33608	6.4112	7.53376	8.01331	8.05775	7.94792	1.53672	No
KDM5B	10765	6.33372	6.5759	6.79338	6.55031	6.37042	6.89464	7.68478	8.08512	1.5348	No
CNFN	84518	-0.0202278	-0.420123	-0.153998	-1.53471	-0.0942278	-0.39493	-0.663043	-0.000186864	1.53452	No
OSR1	130497	-1.35941	0.440192	-1.39881	-1.53471	-1.5005	-0.597928	-0.156105	-0.000186864	1.53452	No
KCNB2	9312	-1.35941	-1.05668	-0.646115	-1.53471	-2.38541	-1.34188	-0.752536	-0.000186864	1.53452	No
LINC00662	148189	6.29753	6.1014	5.7434	5.52709	6.19964	6.21006	6.51978	7.06088	1.53379	No
LINC02204	101929151	0.292323	-0.575222	-1.63703	-1.21704	-0.561686	-0.459474	-0.578778	0.313924	1.53096	No
ABI1	10006	6.53268	6.6207	6.63063	6.29104	6.34533	6.81289	7.31627	7.81667	1.52563	No
CA2	760	3.99045	4.39305	4.54734	4.25378	3.59128	4.40085	5.31726	5.77936	1.52559	No
IER5	51278	6.80958	7.4547	7.29288	6.57454	6.83586	7.75431	8.20912	8.09816	1.52363	No
BCORL1	63035	4.78413	5.23625	4.62364	4.41769	4.80889	5.58628	6.03032	5.94066	1.52297	No
AMMECR1L	83607	6.96502	7.29346	7.16989	6.83985	6.86262	7.32024	7.97675	8.36267	1.52282	No
SCN9A	6335	0.766958	0.440192	0.865792	0.0360215	0.882992	0.511993	1.10499	1.55855	1.52253	No
LBH	81606	6.0098	6.45958	6.27448	5.30826	6.27945	6.51361	6.8546	6.82968	1.52142	No
HAS3	3038	1.32581	1.50704	-1.19441	0.356519	1.47717	2.05469	2.08413	1.87783	1.52131	No
PCDHB4	56131	-1.25305	-2.85792	-0.856181	-3.07781	-1.5005	-0.922473	-0.84795	-1.55759	1.52022	No
WFIKKN1	117166	-1.06132	-1.17576	-1.77273	-3.07781	-0.956039	-0.333151	-0.950125	-1.55759	1.52022	No
SCTR-AS1	107105282	-1.47423	-1.98734	-3.06512	-3.07781	-1.96462	-2.62965	-2.86008	-1.55759	1.52022	No
DENND2C	163259	3.56552	3.98117	5.16393	4.07125	3.10183	3.79397	4.73616	5.59046	1.51921	No
C7orf25	79020	-0.740674	-0.844468	-1.77273	-1.7935	-1.5005	-0.39493	-1.45148	-0.275531	1.51797	No
H3-5	440093	-1.73556	-1.05668	-0.933598	-1.7935	-1.04972	-1.11699	-0.352017	-0.275531	1.51797	No
FZD10	11211	-0.256712	-0.0926384	-0.521343	-1.42087	-1.5005	-0.109516	0.170386	0.0967479	1.51762	No
LMOD1	25802	0.578177	0.356828	0.175879	-1.42087	0.0927558	0.171907	0.553096	0.0967479	1.51762	No
TRPC4	7223	0.48904	0.124543	1.47238	0.928874	0.371013	1.08732	1.61477	2.44552	1.51664	No
IP6K2	51447	6.22175	6.58794	5.49739	5.50475	6.35165	6.84289	7.14912	7.02129	1.51655	No
RAB2B	84932	4.27227	4.67272	4.38743	3.74517	4.16077	4.56601	4.81809	5.25987	1.5147	No
RBM24	221662	4.17799	4.68559	4.92716	4.04425	4.01222	4.55788	5.23088	5.55891	1.51466	No
DUSP14	11072	5.45688	6.13228	6.16384	5.67125	5.63172	6.25915	6.92889	7.18388	1.51263	No
TBC1D15	64786	5.14424	5.20531	5.32321	5.05391	4.9727	5.7134	6.14627	6.56592	1.51202	No
TENT4A	11044	6.6131	7.1139	7.36007	6.74926	6.49694	7.00415	7.81387	8.26078	1.51152	No
ZFP36L1	677	8.43436	9.08456	9.32418	8.88849	8.33165	8.99	9.8881	10.3996	1.51111	No
CMYA5	202333	0.327029	0.732484	0.84276	1.03244	0.750312	0.54527	1.86093	2.54335	1.51091	No
CACHD1	57685	5.15515	5.21865	5.22754	4.72339	5.21602	5.22737	5.83583	6.23361	1.51022	No
MIER3	166968	6.31439	6.87359	6.4342	5.88972	5.96306	6.60126	7.14293	7.39902	1.5093	No
IER3	8870	7.45094	8.38184	8.01269	6.83233	7.36023	8.21805	8.61582	8.33794	1.50561	No
CSMD1	64478	5.02776	5.10987	5.11189	5.09156	5.15303	5.38387	6.00153	6.59577	1.50421	No
SLC9A2	6549	1.61976	1.63639	2.15341	1.7315	1.51038	2.05469	2.95138	3.23391	1.5024	No
PPM1D	8493	6.86155	6.93191	6.63189	6.51543	6.75851	7.26732	7.64042	8.01554	1.5001	No
ANKRD50	57182	6.15631	6.80546	6.60946	6.13341	6.07618	6.63208	7.11592	7.63292	1.49951	No
ADRA1A	148	0.220302	-0.214863	-1.63703	-1.65831	-0.868073	-0.109516	-0.84795	-0.159016	1.4993	No
LOC285638	285638	-1.59898	-0.495589	-1.19441	-1.65831	-1.14991	-0.672479	-0.663043	-0.159016	1.4993	No
THOC6	79228	5.66449	5.8136	4.9901	4.91038	5.77522	6.10449	6.48655	6.40961	1.49923	No
TUT7	79670	5.66788	6.12048	5.95553	5.58274	5.53319	6.42643	6.74698	7.08138	1.49864	No
LINC01524	101927700	0.0644834	0.975417	-0.153998	-0.178554	0.0482324	0.868145	1.07928	1.3184	1.49696	No
RND3	390	8.0313	8.20301	7.85796	7.1899	7.72821	8.64334	8.57387	8.68357	1.49367	No
SPATA17	128153	-1.59898	-1.60655	-1.77273	-2.10909	-1.63925	-1.11699	-1.99029	-0.616123	1.49297	No
PLCXD2	257068	5.57979	6.00629	6.19032	5.74552	5.39335	5.85449	6.70084	7.23735	1.49182	No
HSPA8P4	100420028	-1.25305	-0.035202	-0.406509	-1.21704	-1.5005	-0.333151	-0.156105	0.273026	1.49006	No
NLGN3	54413	2.12279	2.63089	2.40997	2.03065	2.0401	2.46435	3.19225	3.51829	1.48764	No
PTHLH	5744	4.0771	5.22601	5.14992	4.30224	3.73515	4.94053	5.79496	5.78937	1.48712	No
SHOC1	158401	4.62413	4.33434	3.40942	3.16353	4.34919	4.43232	4.45809	4.65035	1.48682	No
MSX2	4488	3.36719	4.10449	3.46704	2.68025	3.17094	3.76954	4.1353	4.16634	1.48609	No
CLCF1	23529	3.19469	4.12982	3.6899	2.90975	3.16052	3.6446	4.61168	4.39559	1.48583	No
SWAP70	23075	6.66192	6.8471	6.75265	6.55988	6.50108	6.95933	7.46915	8.04544	1.48556	No
RBM27	54439	6.29041	6.35135	6.17599	5.73558	5.77436	6.44143	6.61399	7.21997	1.48438	No
WASL	8976	5.60652	6.16328	6.07523	5.50385	5.31682	6.0706	6.49387	6.98812	1.48427	No
RBM47	54502	1.35972	1.48757	0.954411	-0.606306	1.51038	1.19608	1.15507	0.874795	1.4811	No
CDK17	5128	4.98629	5.22894	5.88047	5.05759	4.76486	5.18577	5.9537	6.53815	1.48055	No
UBXN7	26043	6.62709	6.7646	6.9916	6.47602	6.50982	6.90389	7.59296	7.95562	1.4796	No
MYH11	4629	-1.59898	-3.32412	-2.08969	-2.76831	-2.15973	-1.22506	-2.86008	-1.28909	1.47922	No
MPZL2	10205	-2.46573	-2.22354	-3.46401	-2.76831	-1.96462	-1.76277	-1.7875	-1.28909	1.47922	No
FRMD1	79981	-4.0172	-4.0172	-3.46401	-2.76831	-4.0172	-4.0172	-2.50868	-1.28909	1.47922	No
HFM1	164045	0.182896	-0.946674	-1.293	-2.76831	-1.25757	-0.751094	-0.423716	-1.28909	1.47922	No
FAM178B	51252	-3.04225	-3.32412	-4.0172	-2.76831	-2.65306	-3.39542	-4.0172	-1.28909	1.47922	No
ABCD2	225	-1.35941	-1.98734	-2.2788	-2.76831	-2.15973	-2.35951	-2.50868	-1.28909	1.47922	No
RNU1-91P	106480179	-3.44889	-2.22354	-4.0172	-2.76831	-4.0172	-1.46901	-0.423716	-1.28909	1.47922	No
LINC00461	645323	-1.59898	-1.78442	-2.2788	-2.76831	-1.37393	-1.60843	-1.99029	-1.28909	1.47922	No
SNX9	51429	6.04866	6.18081	6.74723	6.51096	6.06645	6.23895	7.24002	7.98658	1.47562	No
YTHDC1	91746	6.93616	7.14723	6.78774	6.5882	6.8019	7.33934	7.60821	8.06242	1.47422	No
LIN54	132660	6.21366	6.27606	6.23799	5.87377	5.98464	6.63449	6.9596	7.34732	1.47355	No
UCP3	7352	1.1235	1.32161	0.589628	0.291197	1.59019	1.23738	1.52241	1.76437	1.47318	No
RPL23AP5	729480	-0.974235	-1.05668	-1.10213	-1.94269	-1.79278	-0.52704	-1.60973	-0.470106	1.47258	No
ZSWIM5	57643	-0.0202278	-0.280091	-0.782708	-1.42087	0.804856	0.609606	-0.156105	0.0490945	1.46996	No
CPM	1368	2.4642	2.17574	2.0466	1.69409	1.92169	2.26904	2.52597	3.16293	1.46884	No
GABRA1	2554	-1.73556	-0.844468	-0.300145	-1.03847	-0.706761	-0.672479	0.661009	0.430092	1.46856	No
IFIH1	64135	2.41665	2.22359	1.62867	0.478908	2.70287	2.4112	2.097	1.94446	1.46556	No
SLCO5A1	81796	0.360919	0.947195	1.13589	1.12907	0.908124	0.894207	1.15507	2.59404	1.46497	No
TDRP	157695	1.81578	1.81879	1.61514	1.33757	1.84568	1.81653	2.03148	2.8024	1.46483	No
ADNP2	22850	7.495	7.64791	7.29288	6.86532	7.40974	7.90692	8.284	8.3283	1.46298	No
RNF24	11237	5.36488	5.86542	6.66263	6.1525	5.23477	5.73519	6.82058	7.61539	1.46289	No
PRIMA1	145270	1.20039	0.519002	0.721739	-0.0460201	1.54283	1.64294	1.25029	1.41556	1.46158	No
PPP1R15B	84919	7.33556	7.9647	7.83498	7.32403	7.08244	7.71281	8.32491	8.78034	1.45631	No
MYB	4602	2.31658	2.28125	2.21748	1.41627	2.25124	2.13339	2.77045	2.87252	1.45625	No
BARX2	8538	-1.88643	-0.575222	-1.39881	-1.7935	-1.25757	-0.922473	-0.663043	-0.337519	1.45599	No
ADCY10P1	221442	1.82795	2.81394	2.03648	1.77993	1.84568	2.30834	3.18624	3.23391	1.45398	No
MORC3	23515	4.26781	4.71727	4.39734	3.96531	4.02664	4.7838	5.17282	5.4183	1.45299	No
AK8	158067	-3.04225	-1.05668	-1.63703	-2.51363	-2.98194	-1.60843	-1.45148	-1.06281	1.45081	No
SNORA12	677800	-0.15742	-1.44823	-1.92252	-2.51363	0.135946	-0.333151	-0.752536	-1.06281	1.45081	No
LOC101927811	101927811	-4.0172	-2.50614	-2.08969	-2.51363	-3.40863	-1.93563	-2.50868	-1.06281	1.45081	No
GOLGA8IP	283796	-0.206212	-0.749026	-1.10213	-2.51363	-0.368227	-1.60843	-0.663043	-1.06281	1.45081	No
RSL24D1	51187	6.47968	6.62014	6.72024	6.51588	6.26554	6.87432	7.3337	7.96668	1.4508	No
ARHGAP24	83478	-0.539708	-0.946674	-0.712795	-1.21704	-1.96462	-0.83424	-0.352017	0.230934	1.44797	No
MTMR3	8897	6.22693	6.41585	6.58798	6.2011	6.25272	6.52355	7.15951	7.64724	1.44614	No
TSC22D1	8848	5.37321	5.17521	5.10465	5.01017	5.42199	5.77694	6.20316	6.45488	1.44471	No
VWA3A	146177	-2.46573	-2.85792	-2.49649	-1.65831	-4.0172	-3.39542	-2.86008	-0.216097	1.44222	No
REST	5978	7.18525	8.01612	8.36372	7.40394	6.8786	7.25982	8.13171	8.84488	1.44094	No
ZNF800	168850	5.0474	5.77499	5.54186	5.25893	4.7141	5.49129	6.01853	6.69973	1.4408	No
HHIPL2	79802	-0.478494	-0.0926384	0.444188	-0.225584	-0.145022	0.213903	0.793381	1.21423	1.43982	No
AFTPH	54812	5.9726	6.38527	6.57012	5.98123	5.83213	6.40959	6.86498	7.42084	1.43961	No
ZNF628	89887	2.66067	3.07747	2.89172	2.65451	2.81342	3.15588	3.61978	4.09187	1.43736	No
IGSF11	152404	1.59149	1.5639	0.100209	0.356519	2.0401	1.48041	1.10499	1.79359	1.43707	No
CNTFR	1271	2.36749	2.39008	2.06661	1.47628	2.69567	2.56513	2.54488	2.91301	1.43674	No
MEF2D	4209	6.01513	6.33715	6.12619	5.96233	6.06993	6.60866	7.31317	7.39724	1.43491	No
NOS1AP	9722	0.606705	0.221989	0.474473	0.222776	0.177881	0.577796	1.27314	1.65721	1.43443	No
ETV5	2119	5.44902	5.60363	6.33711	6.53143	5.37657	6.01156	7.04175	7.96267	1.43123	No
FBXL20	84961	4.89526	4.63783	3.68343	3.74517	4.6762	4.71784	5.01228	5.17639	1.43122	No
SNAP91	9892	0.0644834	0.0200351	-0.856181	-1.53471	-0.19767	-0.597928	-0.663043	-0.104107	1.4306	No
ZDHHC15	158866	-0.603636	-0.946674	-0.201087	-1.53471	-0.706761	-0.00948294	-1.30889	-0.104107	1.4306	No
USH1G	124590	0.741455	0.480135	0.0203487	-1.53471	1.07276	0.128653	1.10499	-0.104107	1.4306	No
SH3GL3	6457	2.15212	1.52624	1.95291	1.61621	1.51038	1.77505	2.17188	3.04641	1.4302	No
RSPH6A	81492	-2.46573	-2.50614	-3.06512	-2.29723	-2.65306	-0.83424	-2.22633	-0.867259	1.42997	No
CCDC154	645811	-1.59898	-2.50614	-2.49649	-2.29723	-1.37393	-0.83424	0.0695479	-0.867259	1.42997	No
CAMSAP3	57662	2.59099	2.4716	2.21748	1.56185	2.77295	2.76903	3.00014	2.99074	1.42889	No
RSRC2	65117	6.6876	7.06262	6.54982	6.14386	6.44637	6.94226	7.332	7.571	1.42714	No
RPGRIP1	57096	-2.72538	-4.0172	-2.49649	-4.0172	-1.5005	-2.96231	-4.0172	-2.5908	1.4264	No
CPVL	54504	-3.04225	-3.32412	-3.06512	-4.0172	-2.98194	-1.46901	-3.32561	-2.5908	1.4264	No
RNF43	54894	-1.25305	-1.05668	-3.46401	-4.0172	-0.309106	-1.76277	-1.60973	-2.5908	1.4264	No
POF1B	79983	-2.72538	-2.22354	-1.39881	-4.0172	-1.5005	-3.39542	-2.86008	-2.5908	1.4264	No
HAPLN2	60484	-2.46573	-1.17576	-3.06512	-4.0172	-2.65306	-2.13206	-2.22633	-2.5908	1.4264	No
PRPH	5630	-4.0172	-1.98734	-3.46401	-4.0172	-4.0172	-4.0172	-3.32561	-2.5908	1.4264	No
ABCA8	10351	-1.73556	-1.78442	-1.92252	-4.0172	-2.98194	-1.93563	-2.22633	-2.5908	1.4264	No
RSPO3	84870	-4.0172	-2.50614	-3.46401	-4.0172	-2.65306	-4.0172	-2.50868	-2.5908	1.4264	No
ADAM18	8749	-3.44889	-3.32412	-4.0172	-4.0172	-2.38541	-1.76277	-3.32561	-2.5908	1.4264	No
AZU1	566	-4.0172	-2.50614	-4.0172	-4.0172	-1.37393	0.333018	-0.84795	-2.5908	1.4264	No
ZSCAN4	201516	-2.05494	-2.50614	-1.63703	-4.0172	-1.63925	-1.60843	-1.30889	-2.5908	1.4264	No
LINC01284	101926971	-4.0172	-3.32412	-2.75297	-4.0172	-4.0172	-3.39542	-4.0172	-2.5908	1.4264	No
SPIRE2	84501	2.84558	2.71699	1.86419	1.44658	2.85278	2.63635	3.13101	2.87252	1.42594	No
PKD1P4	353512	0.105044	-0.035202	0.0203487	-0.606306	-0.0942278	-0.273909	0.218279	0.819061	1.42537	No
ARHGEF10	9639	0.662124	0.975417	0.795563	0.324228	0.0482324	0.787006	1.46401	1.74954	1.42532	No
SAP30-DT	105377540	0.956214	0.947195	0.696267	0.324228	1.09482	1.53112	1.81494	1.74954	1.42532	No
CCDC112	153733	4.31396	4.3179	3.62388	3.30675	4.06345	4.40539	4.29178	4.73184	1.42509	No
DCP1A	55802	6.16712	6.59307	6.50101	5.91772	5.95027	6.39996	6.91443	7.3427	1.42498	No
RCOR1	23186	5.97876	6.33034	6.90008	6.07942	5.88847	6.141	7.04549	7.50382	1.42441	No
MYLIP	29116	4.27227	3.92439	3.41334	3.2943	4.47646	4.56195	4.71545	4.71857	1.42427	No
TEX14	56155	-1.06132	-0.280091	-0.582381	-0.956846	-0.956039	0.609606	0.476391	0.466824	1.42367	No
FOXO3	2309	5.41212	5.68493	5.27671	5.53857	5.49741	5.83191	6.24061	6.96222	1.42365	Yes
TMEM178B	100507421	1.84001	2.32577	1.8177	0.507949	2.00559	1.99572	2.04482	1.93138	1.42343	No
MEX3C	51320	6.35226	6.60836	6.75766	6.44257	6.23172	6.68855	7.228	7.86521	1.42264	No
ZNF461	92283	3.31628	2.99026	2.56578	2.7669	3.22194	3.21911	3.5745	4.18851	1.42161	No
HGFAC	3083	-2.05494	-1.60655	-0.933598	-1.42087	-2.65306	-0.922473	-0.84795	-0.000186864	1.42068	No
KMT2C	58508	6.10161	6.38987	6.49963	5.9285	5.91815	6.30783	6.84319	7.34886	1.42036	No
SNTB1	6641	3.56552	3.92077	3.27823	2.42254	3.75607	3.84163	3.88012	3.84216	1.41962	No
GAB2	9846	4.49082	4.71518	3.72496	3.3555	4.50145	4.68275	4.81809	4.77459	1.41909	No
PLSCR4	57088	1.30854	1.40698	0.746769	0.0360215	1.35455	1.54764	0.914621	1.45266	1.41663	No
PDE1B	5153	1.39286	1.34343	1.55972	0.591722	1.57457	1.84353	2.08413	2.00815	1.41643	No
DUSP5	1847	4.64491	6.01736	6.01597	5.25465	4.54816	6.00484	6.60501	6.67001	1.41536	No
LEKR1	389170	-1.154	-0.495589	-1.293	-2.10909	-2.38541	-1.01646	-1.45148	-0.695076	1.41402	No
RNU6-611P	106479836	-1.06132	-1.44823	-1.51301	-2.10909	-0.956039	-2.13206	-1.99029	-0.695076	1.41402	No
SLC19A2	10560	5.03039	5.47116	5.27025	4.92929	4.63351	5.61399	6.02528	6.34263	1.41334	No
GTF2IRD2B	389524	0.864687	0.556848	0.84276	0.291197	1.17983	1.01789	1.07928	1.70411	1.41292	No
RHPN2	85415	4.96441	5.22013	5.11189	4.62741	4.94565	5.47303	5.87558	6.03999	1.41258	No
DDR2	4921	5.89232	5.91179	5.42655	4.46659	5.79135	5.90503	6.02191	5.87812	1.41153	No
CDKN1C	1028	0.458061	0.889039	-0.300145	-0.13301	1.62091	0.841602	1.29564	1.27763	1.41064	No
PCDH9	5101	2.6332	2.65726	2.00571	1.99006	2.31839	2.53232	3.00014	3.39981	1.40976	No
TNKS	8658	6.53453	6.60328	6.51017	6.28161	6.50211	6.84831	7.32245	7.68792	1.40631	No
TSPYL2	64061	4.85123	5.62272	5.18697	4.85495	4.90877	5.48702	6.12601	6.26002	1.40507	No
NAV2	89797	5.5626	5.65906	4.99402	5.08556	5.65139	5.82938	6.05773	6.48988	1.40433	No
RAB39B	116442	2.59811	2.86008	3.05594	3.49982	3.07988	3.09538	4.19935	4.90412	1.40429	No
CARD8-AS1	100505812	1.74054	1.44784	1.58769	1.46151	1.27949	1.98364	2.26603	2.86566	1.40415	No
BRD2	6046	8.55707	8.93675	8.45459	8.30513	8.5105	9.05128	9.47155	9.70878	1.40365	No
WDR48	57599	5.95538	5.87762	5.80204	5.60643	5.98685	6.30965	6.62402	7.00928	1.40285	No
SPAG9	9043	7.96639	8.46319	8.59366	8.46847	7.86886	8.52869	9.31111	9.87077	1.40229	No
TUBB3	10381	1.27338	1.34343	0.819354	0.222776	1.69499	1.44558	1.63256	1.62507	1.40229	No
PTCHD4	442213	-0.256712	0.593728	0.413254	-0.00441617	-0.429875	0.701031	0.476391	1.39664	1.40106	No
TRPS1	7227	5.19444	5.13198	3.89133	4.53344	5.13717	5.3466	5.10118	5.9333	1.39986	No
SLU7	10569	5.72023	5.77398	5.5902	5.70221	5.68812	6.14981	6.65752	7.10196	1.39975	No
ASAP1	50807	8.29367	8.36311	9.25281	9.03636	8.02024	8.47533	9.79906	10.4352	1.39887	No
NT5E	4907	-3.04225	-2.22354	-2.2788	-1.12499	-3.40863	-0.459474	-1.60973	0.273026	1.39802	No
SYT9	143425	0.394032	-0.152457	-0.782708	-1.12499	0.177881	-0.109516	-0.156105	0.273026	1.39802	No
RBM39	9584	7.45486	7.59147	7.47312	7.0908	7.38226	7.73439	8.24099	8.48872	1.39792	No
BRAF	673	5.58607	5.87388	5.79456	5.28328	5.47761	5.88892	6.26504	6.67933	1.39605	No
CCDC62	84660	3.83937	4.04581	2.86339	2.85994	3.64833	4.13183	4.3057	4.25039	1.39045	No
BRPF3	27154	6.74407	6.96131	6.96751	6.83735	6.73807	7.02899	7.57525	8.22638	1.38903	No
SKIL	6498	7.50806	8.57577	7.66609	7.65906	7.11956	8.30152	8.99355	9.04746	1.3884	No
LRP2	4036	-2.46573	-1.30557	-2.49649	-3.47236	-1.63925	-2.62965	-1.7875	-2.0863	1.38606	No
PIGZ	80235	-2.72538	-2.22354	-2.08969	-3.47236	-2.15973	-1.22506	-2.86008	-2.0863	1.38606	No
EHF	26298	-2.72538	-3.32412	-2.08969	-3.47236	-4.0172	-4.0172	-3.32561	-2.0863	1.38606	No
NWD2	57495	-4.0172	-4.0172	-4.0172	-3.47236	-3.40863	-2.35951	-4.0172	-2.0863	1.38606	No
ADARB2	105	-4.0172	-3.32412	-4.0172	-3.47236	-4.0172	-3.39542	-2.22633	-2.0863	1.38606	No
C16orf96	342346	-2.72538	-0.946674	-0.933598	-3.47236	-0.561686	-1.93563	-1.06009	-2.0863	1.38606	No
RPS19P7	728509	-2.46573	-1.30557	-3.06512	-3.47236	-3.40863	-1.93563	-2.86008	-2.0863	1.38606	No
KAZN-AS1	105376762	-1.73556	-1.05668	-2.49649	-3.47236	-0.785164	-2.13206	-1.99029	-2.0863	1.38606	No
LOC101930275	101930275	-3.04225	-4.0172	-4.0172	-3.47236	-2.38541	-2.35951	-2.22633	-2.0863	1.38606	No
SPTLC3	55304	0.662124	1.54519	0.932761	-0.430716	0.957112	1.17497	0.885253	0.954555	1.38527	No
EBLN1	340900	-0.892107	-0.946674	-0.0641923	-0.430716	-1.25757	0.213903	0.0695479	0.954555	1.38527	No
TMC4	147798	-1.73556	-0.280091	-1.10213	-1.65831	-0.706761	0.171907	-0.578778	-0.275531	1.38278	No
SOX13	9580	3.88957	3.81151	4.83826	3.99894	4.02376	4.04143	5.05742	5.38149	1.38256	No
FST	10468	4.28997	4.53017	4.92853	4.22346	4.03522	4.45	4.87896	5.60599	1.38253	No
ZP3	7784	-1.25305	-0.348408	-0.521343	-0.879593	-0.368227	-0.52704	-0.156105	0.502645	1.38224	No
ABHD5	51099	5.3182	5.62606	5.70001	5.52974	5.18423	5.74597	6.15476	6.91191	1.38216	No
GTF2IRD1	9569	5.54243	5.47488	5.44674	4.96245	5.62131	5.67727	6.11023	6.34387	1.38141	No
RNF139	11236	6.92168	7.12497	7.0004	6.63461	6.68044	7.24217	7.65055	8.01476	1.38015	No
PLCB4	5332	0.840869	0.732484	0.771372	0.0360215	0.371013	0.969685	0.943403	1.41556	1.37953	No
TBC1D22B	55633	5.22467	5.45246	5.71356	5.34393	5.25939	5.61692	6.34946	6.72317	1.37924	No
PUM1	9698	6.80227	7.0618	7.05372	6.80224	6.88218	7.25637	7.80115	8.18133	1.37909	No
GOLGB1	2804	7.34459	7.52649	7.3757	7.29308	7.26496	7.74517	8.25398	8.66899	1.3759	No
ABCB5	340273	-0.419771	-0.214863	-1.63703	-1.53471	-0.429875	-0.217004	-0.578778	-0.159016	1.3757	No
PCDHB8	56128	0.0644834	-0.280091	-0.352347	-1.53471	-0.632401	-0.0586324	-0.283714	-0.159016	1.3757	No
ARHGAP26	23092	4.52672	4.56076	5.03015	4.94795	4.35377	4.53528	5.39486	6.32336	1.3754	No
HDX	139324	2.32519	3.02443	2.54452	1.91615	2.21141	2.62082	3.12474	3.29136	1.3752	No
ADAMTS1	9510	2.67421	1.50704	1.33057	1.05229	2.64424	2.59722	2.24306	2.427	1.3747	No
FBXO11	80204	7.20258	7.55249	7.85383	7.22257	7.00265	7.40057	8.02278	8.59262	1.37005	No
PRPF38B	55119	7.0635	7.64708	7.51834	6.97987	6.61469	7.38773	7.84899	8.34951	1.36964	No
KDM4C	23081	3.99315	4.07218	3.77144	3.58405	3.79026	4.15896	4.46555	4.95348	1.36943	No
FRMD6	122786	9.21268	9.70933	9.51871	9.34276	9.11225	9.88137	10.3641	10.7119	1.36914	No
HDAC9	9734	4.89959	5.49207	5.3753	5.29583	4.6354	5.21966	6.33324	6.66459	1.36876	No
BLZF1	8548	5.27108	5.61377	5.43523	4.95588	4.98309	5.75577	6.05361	6.32398	1.3681	No
SCIN	85477	-0.206212	-0.152457	0.474473	-0.606306	-0.956039	-0.83424	-0.423716	0.761088	1.36739	No
LINC02328	101928767	0.394032	0.440192	-0.249766	-0.606306	-0.0451613	0.577796	0.120848	0.761088	1.36739	No
TPRN	286262	2.75927	2.54875	2.43329	2.48229	2.56745	2.88405	3.26816	3.84914	1.36684	No
NPIPB5	100132247	0.144495	2.16353	2.28739	2.11801	-0.561686	0.758913	1.79928	3.48286	1.36486	No
DEUP1	159989	-2.46573	-1.98734	-2.08969	-3.07781	-1.63925	-2.35951	-1.60973	-1.71325	1.36456	No
LOC112267983	112267983	-1.06132	-1.44823	-1.39881	-3.07781	-0.956039	-1.93563	-0.0962974	-1.71325	1.36456	No
CBX3P2	645158	-1.154	-1.17576	-1.63703	-3.07781	-1.37393	-1.60843	-2.86008	-1.71325	1.36456	No
PHF13	148479	5.44606	6.7514	6.06531	5.28538	5.42199	6.12801	6.81767	6.64969	1.3643	No
ENC1	8507	7.00844	7.97718	7.77561	6.8459	7.02004	7.50416	8.11935	8.20836	1.36246	No
RXRB	6257	5.31713	5.43986	5.14169	5.13526	5.52914	5.71979	6.20093	6.49767	1.36241	No
SPOPL	339745	5.45883	5.65688	5.6176	5.16519	5.12651	5.6002	6.07734	6.52623	1.36104	No
CHD1	1105	6.79338	7.37517	7.09603	6.67038	6.63365	7.3485	7.75293	8.03019	1.35981	No
IGF1R	3480	7.7703	7.84695	8.00379	7.82511	7.74552	8.02017	8.73289	9.18463	1.35952	No
CWC22	57703	5.94284	6.25391	6.25226	5.80304	5.68176	6.18784	6.63068	7.16094	1.3579	No
TBPL1	9519	4.56539	4.92508	4.77122	4.34311	4.6354	5.02993	5.39876	5.69866	1.35555	No
TBC1D23	55773	6.79377	6.94177	7.17191	6.62801	6.60799	7.10941	7.46915	7.98282	1.35481	No
GPR1	2825	3.12244	3.03788	1.87559	0.862965	3.20176	3.06702	2.56354	2.21664	1.35367	No
HIC2	23119	4.93518	5.58315	4.80885	4.80902	4.77001	5.53232	5.72623	6.16262	1.3536	No
KIF13B	23303	4.08473	4.20027	3.4055	3.16808	4.30493	4.37564	4.56614	4.52096	1.35288	No
PRMT8	56341	-1.59898	-1.98734	-4.0172	-2.76831	-2.15973	-1.22506	-1.60973	-1.41711	1.35121	No
YPEL4	219539	-2.72538	-3.32412	-3.46401	-2.76831	-2.38541	-2.62965	-1.45148	-1.41711	1.35121	No
KCNE5	23630	-2.24576	-2.50614	-1.92252	-2.76831	-1.79278	-2.13206	-2.50868	-1.41711	1.35121	No
UBE2L5	171222	-2.05494	-0.420123	-1.39881	-2.76831	-1.79278	-1.93563	-1.99029	-1.41711	1.35121	No
CAHM	100526820	-2.72538	-1.30557	-1.51301	-2.76831	-2.15973	-1.93563	-1.30889	-1.41711	1.35121	No
C4orf36	132989	-1.154	-2.22354	-1.77273	-2.76831	-1.96462	-1.93563	-2.22633	-1.41711	1.35121	No
MYO1E	4643	5.25089	5.65797	5.84759	5.37874	5.1635	5.73519	6.34878	6.72601	1.34727	No
FAM222A	84915	3.44825	3.80367	3.73437	3.61107	3.3785	4.04434	4.58453	4.95833	1.34726	No
KCNH5	27133	1.89887	2.00828	1.29708	-0.13301	1.651	1.89607	1.52241	1.21423	1.34724	No
FBXL3	26224	5.49362	5.70613	5.74418	5.34594	5.21476	5.80726	6.18595	6.69248	1.34654	No
CHRNA9	55584	-0.539708	-0.495589	0.349323	1.35365	-0.561686	-0.459474	0.914621	2.69812	1.34447	No
PAG1	55824	1.88729	2.07501	1.13589	1.75592	1.35455	1.98364	2.35441	3.10001	1.34409	No
LOC105372440	105372440	-0.814405	0.221989	-0.521343	-0.806267	-0.0451613	0.333018	0.515253	0.537598	1.34386	No
PSAT1	29968	6.16653	5.98909	6.09729	5.90276	6.20218	6.28277	6.62957	7.24662	1.34386	No
KCNK9	51305	-0.419771	1.32161	2.08636	-0.00441617	-0.19767	-0.109516	1.33961	1.33836	1.34278	No
VPS4B	9525	6.02969	6.03758	5.99915	5.64861	5.72748	6.09749	6.46872	6.99127	1.34266	No
GATAD2B	57459	6.56529	6.61005	6.92907	6.63913	6.42694	6.85206	7.67623	7.98163	1.3425	No
RPSAP47	389672	-1.59898	-2.85792	-3.06512	-2.51363	-2.65306	-2.35951	-2.22633	-1.17152	1.3421	No
SPOCK3	50859	-1.88643	-1.60655	-1.63703	-2.51363	-1.63925	-1.34188	-1.99029	-1.17152	1.3421	No
NPHP3-AS1	348808	-3.44889	-1.44823	-0.462784	-2.51363	-4.0172	-2.62965	-0.950125	-1.17152	1.3421	No
RPL7AP45	100132678	-3.04225	-3.32412	-4.0172	-2.51363	-2.65306	-2.96231	-1.99029	-1.17152	1.3421	No
DLGAP1	9229	1.98832	2.19986	1.92028	1.4315	1.87147	2.24898	2.7543	2.77337	1.34186	No
TIMM44	10469	5.67884	5.77298	5.79156	5.72866	5.79556	5.95309	6.6218	7.07023	1.34157	No
FOXA3	3171	-0.603636	-0.946674	-1.293	-0.736488	-0.19767	-0.672479	0.309545	0.605061	1.34155	No
GLIS3	169792	1.44119	1.36493	0.696267	0.0753567	1.40838	1.98364	1.61477	1.41556	1.3402	No
IL22RA1	58985	2.2367	1.50704	0.696267	0.0753567	2.25124	2.16584	1.94872	1.41556	1.3402	No
ELOVL7	79993	4.89526	5.11623	5.08761	4.4196	4.69798	5.06046	5.21031	5.75914	1.33954	No
GRID2	2895	4.98764	5.09226	5.01349	4.2014	5.00072	5.28391	5.47343	5.54072	1.33932	Yes
HRAT17	101928036	0.549072	0.91841	0.617035	0.618599	0.177881	0.944962	1.07928	1.95743	1.33883	No
SERTAD2	9792	7.64781	8.05899	8.08715	7.64768	7.45841	7.91191	8.48657	8.98433	1.33664	No
CPEB1	64506	2.72063	2.76628	2.82865	2.66744	2.68116	2.51562	3.14966	4.004	1.33656	No
CECR2	27443	5.03302	4.9696	6.56442	5.37579	4.82052	5.04746	6.16549	6.71221	1.33642	No
LEMD3	23592	6.00511	6.40486	6.33299	5.5324	5.83459	6.28339	6.69185	6.86795	1.33556	No
FNDC1	84624	-0.892107	-1.98734	-2.49649	-2.29723	-2.38541	-1.01646	-1.99029	-0.961726	1.3355	No
HUS1B	135458	-2.24576	-1.60655	-3.06512	-2.29723	-2.38541	-1.46901	-1.06009	-0.961726	1.3355	No
RPL10AP9	728979	-1.59898	-1.98734	-1.63703	-2.29723	-1.25757	-1.01646	-0.423716	-0.961726	1.3355	No
DAAM1	23002	5.41817	5.40786	4.98616	4.83073	5.27276	5.53853	5.72312	6.16611	1.33538	No
ATP8B1	5205	4.72354	4.65973	3.98108	3.02975	4.56801	4.83516	4.70077	4.36429	1.33454	No
IL1RAPL1	11141	-2.72538	-2.85792	-0.462784	-0.486905	-2.38541	-1.76277	-0.352017	0.847197	1.3341	No
SLC2A12	154091	3.35883	3.14736	1.82947	1.44658	3.62199	3.42977	3.23362	2.78068	1.33409	No
STK17B	9262	5.28659	5.24642	4.83389	4.85636	5.00946	5.5702	5.81067	6.18896	1.3326	No
CCDC120	90060	4.05139	4.08195	4.36336	4.06882	3.99766	4.29234	4.98486	5.40061	1.33179	No
SYT10	341359	-0.206212	-0.659508	-0.201087	-2.10909	0.00229117	-0.109516	-0.0962974	-0.7786	1.33049	No
HRG	3273	-3.04225	-4.0172	-1.92252	-2.10909	-1.96462	-1.76277	-1.45148	-0.7786	1.33049	No
LINC00654	149837	-1.06132	-0.946674	-1.293	-2.10909	-0.561686	-0.597928	-0.578778	-0.7786	1.33049	No
RPL4P3	391135	-0.740674	-0.659508	-1.10213	-2.10909	-2.65306	-0.39493	-1.7875	-0.7786	1.33049	No
RAB11B-AS1	100507567	-0.419771	-0.495589	-1.51301	-2.10909	-1.63925	-1.11699	-0.663043	-0.7786	1.33049	No
LIMA1	51474	8.36455	8.61007	8.50521	8.20186	8.12327	8.83254	9.18149	9.53231	1.33045	No
GAN	8139	5.01451	5.20382	4.85993	4.64058	4.78704	5.12241	5.48081	5.97055	1.32997	No
LAMTOR3	8649	4.99576	4.78859	4.74817	4.64712	4.82052	5.2703	5.47836	5.97693	1.32981	No
ATG12	9140	6.40753	6.52668	6.48715	6.45753	6.20091	6.74514	7.19697	7.78589	1.32836	Yes
NR0B1	190	0.606705	1.2541	2.01604	1.03244	0.857414	1.3733	1.97684	2.36023	1.32778	No
ATAD2	29028	9.6233	9.70005	9.45802	8.82211	9.47521	9.85413	9.99936	10.1491	1.32703	No
GPR35	2859	-2.46573	-2.85792	-0.933598	-1.94269	-1.63925	-2.96231	-0.950125	-0.616123	1.32656	No
NCBP2-AS1	100874001	-2.46573	-0.844468	-2.49649	-1.94269	-2.98194	-1.76277	-1.06009	-0.616123	1.32656	No
LOC105376748	105376748	-0.974235	-0.495589	-1.51301	-1.94269	-0.956039	-0.83424	-1.06009	-0.616123	1.32656	No
CDO1	1036	2.55484	2.99716	3.12439	3.43703	1.9939	2.52399	3.8037	4.76356	1.32652	No
CRACD	57482	3.58357	3.6458	2.94135	2.21806	3.53995	3.84831	3.25099	3.54431	1.32625	No
RBM7	10179	5.7461	5.82237	5.65196	5.24175	5.29912	6.05119	6.0822	6.56698	1.32524	No
SYF2	25949	5.15031	5.35513	5.00703	4.82353	5.08716	5.39532	5.71062	6.14785	1.32432	No
KLHL4	56062	0.978216	1.0031	0.474473	0.69635	1.02761	0.969685	1.33961	2.02056	1.32421	No
LINC00578	100505566	-1.73556	-0.420123	-0.406509	-1.7935	-0.785164	-1.76277	-0.283714	-0.470106	1.3234	No
CAMSAP2	23271	7.52006	7.85124	7.85166	7.40755	7.24167	7.8766	8.18051	8.7307	1.32315	No
ATF7IP	55729	6.41107	6.36141	5.63362	5.54471	6.32681	6.79873	6.71499	6.86537	1.32066	No
DPP10	57628	1.44119	0.699026	0.504135	0.113648	0.508827	0.868145	1.46401	1.43422	1.32058	No
TOB1	10140	5.45295	5.53537	4.67018	4.71096	5.35502	6.09398	5.9765	6.03006	1.3191	No
RPP38-DT	221060	-1.47423	-1.98734	-2.49649	-1.53471	-0.706761	-1.11699	-0.950125	-0.216097	1.31861	No
RRAGC	64121	4.17799	3.9566	3.68018	3.71124	4.0035	4.4718	4.35206	5.02912	1.31788	No
CTSK	1513	0.864687	1.05691	0.247777	0.324228	1.02761	1.27754	0.436454	1.64123	1.317	No
LOC647132	647132	-1.154	0.664773	-1.19441	-1.42087	-1.37393	-0.459474	0.553096	-0.104107	1.31676	No
SCRT1	83482	-3.44889	-1.05668	-0.300145	-1.42087	-2.65306	-1.22506	-0.663043	-0.104107	1.31676	No
FNIP2	57600	5.39484	5.39877	5.29485	5.03533	5.15566	5.67351	6.05278	6.35187	1.31654	No
LOC101929709	101929709	2.56214	3.16585	2.8861	2.58125	2.40921	3.02045	3.7063	3.89703	1.31578	No
SERTM1	400120	-0.206212	0.556848	-1.01541	-1.31536	-0.0942278	1.08732	-0.423716	-0.000186864	1.31517	No
LOC100505774	100505774	-1.47423	-1.17576	-3.46401	-1.31536	0.0482324	-0.672479	-0.0962974	-0.000186864	1.31517	No
GPR146	115330	0.327029	0.664773	-0.201087	0.507949	0.0927558	0.969685	1.44401	1.82222	1.31427	No
SMURF1	57154	6.52335	6.87218	7.02267	6.58735	6.47187	6.79829	7.47655	7.9013	1.31395	No
CKS2	1164	7.34803	7.51061	7.29845	7.02295	7.3531	7.67995	8.02151	8.33685	1.31391	No
ZNF713	349075	2.6332	3.53165	2.59364	2.46759	2.6517	3.10657	3.26816	3.78149	1.3139	No
C1QL2	165257	-2.24576	-1.17576	-1.39881	-1.21704	-2.98194	-2.13206	-0.84795	0.0967479	1.31379	No
WNT4	54361	-0.670528	0.124543	-0.521343	-1.21704	0.177881	-0.273909	0.515253	0.0967479	1.31379	No
LOC102724474	102724474	0.549072	-0.214863	-0.108396	-1.21704	0.882992	1.15355	0.120848	0.0967479	1.31379	No
LOC100289518	100289518	0.48904	0.26835	0.84276	0.564335	0.750312	1.15355	1.15507	1.87783	1.3135	No
C6orf118	168090	-1.25305	-1.17576	-0.933598	-1.12499	-1.04972	-0.273909	-0.283714	0.187578	1.31257	No
RAPGEF6	51735	4.38362	4.87914	4.8368	4.44985	4.06345	4.8993	5.49911	5.76192	1.31207	No
IFITM10	402778	-1.25305	-0.495589	-0.782708	-1.03847	-2.98194	-0.459474	-0.423716	0.273026	1.3115	No
SEC14L1	6397	7.33103	7.5946	7.64544	7.40924	7.28878	7.70731	8.27801	8.71992	1.31068	No
AOC3	8639	2.65385	3.04455	1.61514	1.71914	2.47796	3.03809	3.01377	3.02809	1.30896	No
MSL2	55167	5.78875	6.19062	6.07213	5.93051	5.65603	6.24276	6.70924	7.23934	1.30883	No
RMC1	29919	4.13701	4.20325	4.44973	3.96269	3.84335	4.43232	4.97269	5.2703	1.30761	No
RNF44	22838	5.5498	5.56701	5.70401	5.65268	5.76751	5.92887	6.58345	6.96021	1.30753	No
FYN	2534	3.98774	4.24732	4.67508	4.84218	3.85632	4.05305	5.01228	6.14855	1.30638	No
TFPI	7035	4.67554	4.76048	4.58079	4.11674	4.12638	4.59808	5.05082	5.42298	1.30624	No
KSR1	8844	3.97412	3.6719	3.66056	3.41804	3.91329	4.04434	4.46803	4.72427	1.30624	No
GNRH1	2796	-1.154	1.15887	0.561689	-0.486905	-0.429875	1.23738	0.824659	0.819061	1.30597	No
ATF2	1386	6.10723	6.2789	6.16733	5.88972	5.87817	6.40846	6.70715	7.19521	1.30549	No
RBM48	84060	3.2989	3.91714	3.73437	3.34749	3.33746	3.96357	4.57536	4.65235	1.30486	No
TOX2	84969	2.86932	2.68316	3.16673	2.68662	2.84629	3.06128	3.50862	3.98829	1.30167	No
ATP1B1	481	7.18554	7.2889	7.37294	6.8765	6.9412	7.41808	7.77436	8.17753	1.30103	No
PYY2	23615	-0.539708	-0.348408	0.504135	0.478908	-0.429875	-0.217004	1.27314	1.77905	1.30015	No
SLC41A1	254428	6.89048	7.1592	7.19085	6.93213	6.82229	7.11392	7.64618	8.23206	1.29993	No
PGF	5228	3.20872	3.23751	2.38627	2.52554	3.54397	3.58184	3.34027	3.82458	1.29904	No
FKBP9P1	360132	1.45694	1.13405	1.42664	1.07187	1.09482	1.10974	1.68463	2.36996	1.29808	No
FKBP9	11328	6.89121	6.86324	6.79488	6.70723	6.9351	6.89665	7.4676	8.00445	1.29722	No
TLK2	11011	6.73481	6.87359	6.65645	6.38111	6.64069	7.06708	7.37225	7.67817	1.29706	No
FOSL1	8061	6.68968	7.64763	7.35245	7.18344	6.38559	7.51784	8.24172	8.48047	1.29702	No
CCNE2	9134	4.96854	5.15992	5.25615	4.33503	4.60113	5.26905	5.52195	5.63048	1.29545	No
DNAJB4	11080	5.49648	5.29201	5.02248	4.68258	5.18423	5.75043	5.44604	5.97773	1.29514	No
SGK1	6446	5.85267	6.26324	5.31068	4.81774	5.82885	6.59928	6.43111	6.11206	1.29432	No
FAM210A	125228	6.89591	7.04566	7.29713	7.11342	6.72222	7.35555	7.73375	8.40764	1.29422	No
COBL	23242	5.36801	5.19634	6.76304	6.19386	5.37319	5.40329	6.78026	7.48799	1.29413	No
CHRM3	1131	1.76606	1.72217	2.08636	1.99006	1.54283	1.59608	2.44777	3.28108	1.29102	No
XBP1	7494	6.58245	6.68566	6.0709	6.08002	6.55279	6.96088	7.19398	7.36932	1.2893	No
IL1RL1	9173	-3.44889	-4.0172	-1.92252	0.478908	-2.98194	-2.13206	-0.283714	1.76437	1.28547	No
SH2B3	10019	5.88214	6.46332	7.58362	7.34857	5.91273	6.21976	7.86953	8.63295	1.28438	No
KDM4A	9682	5.70464	5.77398	5.36725	5.39438	5.78966	5.90823	6.34744	6.67787	1.28349	No
RAB7A	7879	7.43213	7.56618	7.75165	7.73529	7.36875	7.90752	8.47661	9.0172	1.28192	Yes
SLC7A11	23657	6.76874	6.84615	7.04144	7.35982	6.44261	7.19839	7.97108	8.64063	1.28081	No
CARS1	833	6.62098	6.72463	6.90773	6.88205	6.71912	6.97354	7.618	8.16221	1.28016	No
RPL7AP16	100270896	-0.892107	0.699026	0.247777	-0.225584	-0.252312	-0.459474	1.20346	1.05447	1.28006	No
FAHD2CP	729234	0.689056	1.23088	0.381643	-0.274198	0.722246	0.841602	0.761409	1.00538	1.27958	No
JMY	133746	3.84237	3.48333	2.78702	3.56691	3.54397	3.95121	4.24919	4.8443	1.27739	No
TLK2P1	646202	1.57715	1.83429	1.62867	1.53389	1.70935	1.88311	2.69629	2.80957	1.27568	No
ARL13B	200894	5.6162	5.96554	5.93594	5.52087	5.36867	5.83528	6.36284	6.79489	1.27403	No
ARHGEF37	389337	-0.110225	-0.035202	-0.153998	-0.879593	0.541317	0.213903	0.264633	0.392399	1.27199	No
MAP3K21	84451	3.43239	3.22581	3.29105	2.72422	3.31884	3.42977	3.38292	3.99459	1.27037	No
HRK	8739	2.35072	2.12625	1.85271	2.50408	2.17045	2.70422	3.27384	3.77418	1.2701	No
ZNF521	25925	2.93267	2.45165	2.60737	1.95885	2.83978	3.04973	3.27384	3.22857	1.26972	No
BMPER	168667	-0.309043	0.313267	-0.0213026	0.291197	-0.429875	-0.597928	1.31779	1.55855	1.26736	No
FBXO33	254170	4.87342	5.05473	5.20514	4.84503	4.4553	5.34778	5.68634	6.11206	1.26703	No
STX5	6811	5.03565	4.94305	5.13578	4.91581	4.87252	5.19366	5.85205	6.18277	1.26696	No
PMEL	6490	-0.670528	-1.05668	-0.782708	-1.21704	-1.04972	-0.459474	-1.06009	0.0490945	1.26613	No
SMAD7	4092	5.10603	5.87762	5.23087	5.406	5.24467	6.17727	6.48227	6.66853	1.26254	No
EPHA3	2042	0.48904	0.26835	-0.300145	-1.42087	-0.0451613	-0.273909	-0.218499	-0.159016	1.26185	No
BAZ1A	11177	6.97395	7.39979	7.65621	7.19772	6.72708	7.30241	7.93391	8.45855	1.26083	No
LIF	3976	5.93934	7.09151	7.54155	6.63544	6.0117	6.1786	7.46046	7.89584	1.2604	No
ARIH1	25820	5.63882	5.86824	5.79831	5.51819	5.5935	6.01379	6.36017	6.77809	1.2599	No
ETV3	2117	5.90026	7.08788	6.18059	5.8392	5.65788	6.44087	7.03884	7.09867	1.25948	No
EEF1B2P6	647030	-0.670528	-0.214863	-1.01541	-1.53471	-0.868073	-0.597928	-1.30889	-0.275531	1.25918	No
ZHX2	22882	4.65006	4.44191	5.13222	4.92391	4.66334	4.92323	5.35122	6.18208	1.25816	No
FERMT2	10979	8.21854	8.72919	8.75868	7.98373	7.94312	8.63346	8.98113	9.24171	1.25799	No
IRF2BP2	359948	6.00445	6.49778	6.43709	6.48426	6.13724	6.5324	7.23348	7.74114	1.25687	No
ZMIZ1	57178	7.35356	7.28996	7.36765	7.19046	7.40892	7.57862	8.04245	8.4471	1.25665	No
OPRK1	4986	0.0644834	-0.280091	-1.63703	-1.65831	-0.706761	-0.217004	-0.499165	-0.40229	1.25602	No
TOGARAM2	165186	-0.206212	-0.280091	0.13854	-0.225584	0.475588	0.0380472	-0.156105	1.03014	1.25572	No
NIPBL	25836	8.49928	8.63323	8.52569	8.28417	8.3178	8.71729	9.12156	9.53967	1.2555	No
ZZZ3	26009	6.77543	6.98362	6.80572	6.53188	6.71155	7.07315	7.41302	7.78657	1.25469	No
NEK10	152110	4.35448	4.30684	3.80757	3.64088	4.17637	4.65444	4.77671	4.89404	1.25316	No
KATNA1	11104	5.15152	5.40267	4.99402	4.73111	5.32501	5.65076	5.74781	5.98407	1.25296	No
C3orf52	79669	4.17561	5.13824	5.73639	5.15146	4.00932	4.74673	5.80578	6.4037	1.25225	No
RPL34P5	100270995	-0.892107	-0.844468	-1.19441	-1.7935	-1.37393	-0.672479	-0.950125	-0.541268	1.25224	No
LOC100507291	100507291	-1.35941	-0.420123	-0.712795	-1.7935	-0.429875	-1.22506	-1.06009	-0.541268	1.25224	No
CYTH1	9267	5.59766	5.75477	5.73873	5.02406	5.574	5.65934	6.05361	6.27563	1.25157	No
SLC16A10	117247	0.48904	1.32161	0.865792	0.222776	0.693623	1.39172	0.855274	1.47085	1.24808	No
SEPTIN4	5414	-1.25305	-0.348408	-1.51301	-1.94269	-0.309106	-0.52704	-1.30889	-0.695076	1.24761	No
RAET1G	353091	-1.35941	-1.44823	-1.293	-1.94269	-1.63925	-2.13206	-1.60973	-0.695076	1.24761	No
PANTR1	100506421	-1.06132	-0.749026	-1.92252	-1.94269	-0.706761	-0.597928	-0.950125	-0.695076	1.24761	No
BPTF	2186	8.40889	8.69698	8.52444	8.11561	8.29058	8.65016	9.00063	9.36299	1.24738	No
ATXN1	6310	5.27775	5.58544	5.33047	4.57004	5.35045	5.46762	5.57004	5.81719	1.24715	No
FES	2242	2.82751	2.74184	2.80501	2.55366	3.12345	3.29932	3.50862	3.7996	1.24594	No
KMT5B	51111	6.48497	6.57762	6.20788	5.93051	6.30746	6.66934	7.04008	7.17627	1.24576	No
C7orf31	136895	3.33345	3.01766	2.71909	2.54668	2.74532	3.21911	3.48923	3.79238	1.2457	No
TARS1	6897	8.65711	8.877	9.03983	9.03317	8.61006	9.01759	9.63603	10.2777	1.24454	No
IL12A	3592	1.25548	1.58237	0.932761	0.564335	0.957112	1.39172	2.01801	1.80797	1.24364	No
CNOT4	4850	4.99845	5.46371	5.1904	4.89397	4.88681	5.49768	5.9466	6.13649	1.24252	No
SRD5A2	6716	-2.24576	-3.32412	-0.521343	-2.10909	-4.0172	-1.93563	-0.950125	-0.867259	1.24183	No
TSPY26P	128854	0.220302	0.124543	-1.51301	-0.669929	0.0482324	0.640729	-0.0962974	0.571724	1.24165	No
KIZ	55857	3.99585	3.89145	3.76226	3.57035	3.96809	4.24755	4.50228	4.81076	1.24041	No
SRGAP3	9901	1.06302	1.73873	0.175879	-0.736488	1.09482	1.3733	1.61477	0.502645	1.23913	No
IER3-AS1	105379695	-0.0202278	-0.659508	-1.92252	-0.736488	-1.5005	-0.597928	-1.06009	0.502645	1.23913	No
AFF4	27125	8.58613	8.82136	9.1247	8.69362	8.39247	8.81836	9.3692	9.93132	1.2377	No
RELT	84957	4.42426	5.18581	4.8841	4.36112	4.61646	4.80285	5.58381	5.59876	1.23764	No
SCAF8	22828	6.3068	6.36808	6.36264	6.34183	6.27281	6.54633	7.04424	7.57889	1.23706	No
OSBP	5007	6.67755	6.84519	6.76227	6.58053	6.68862	7.06994	7.49246	7.81667	1.23614	No
PAPPA2	60676	1.39286	1.7551	1.44205	0.991903	1.88419	1.80283	1.40315	2.22738	1.23548	No
MAB21L4	79919	-1.154	-1.98734	-1.63703	-2.29723	-1.14991	-1.11699	-0.038871	-1.06281	1.23441	No
SLC22A13	9390	-1.73556	-1.44823	-1.92252	-2.29723	-2.98194	-1.93563	-1.99029	-1.06281	1.23441	No
MAFTRR	102467146	-1.154	-1.44823	-0.712795	-2.29723	-2.98194	-2.62965	-2.86008	-1.06281	1.23441	No
ZNF236	7776	4.28336	4.4164	4.19397	3.92281	4.38767	4.59212	4.91755	5.15685	1.23404	No
SIAH1	6477	4.73328	5.11305	4.88551	4.46289	4.6707	5.26905	5.46353	5.69673	1.23384	No
LGR4	55366	5.40198	5.20531	4.24975	3.33539	5.07473	5.26156	4.75252	4.56822	1.23283	No
PPP3R1	5534	7.12026	7.3001	7.67406	7.00683	6.78419	7.29387	7.84208	8.23871	1.23188	No
CHMP1B	57132	5.28659	5.25795	5.06415	5.27169	5.43609	5.81836	6.1424	6.50321	1.23152	No
GULP1	51454	2.20905	2.35828	1.86419	2.43771	2.25124	2.47303	2.28864	3.66777	1.23005	No
CGNL1	84952	4.14189	4.22104	3.5723	2.7118	4.202	4.25511	4.01165	3.94012	1.22832	No
KSR2	283455	3.00411	3.66759	3.47829	2.47496	3.2369	3.31387	3.78394	3.70283	1.22788	No
RIT1	6016	4.88365	4.64224	4.79392	4.71252	4.93957	5.04018	5.5279	5.93903	1.22651	No
NRN1	51299	-0.0645247	-0.659508	0.670337	-0.324507	-0.0942278	0.171907	-0.038871	0.901874	1.22638	No
POU6F2	11281	0.426402	0.947195	0.100209	-1.03847	0.804856	0.407293	0.661009	0.187578	1.22605	No
BRINP1	1620	0.840869	0.797158	0.533199	0.478908	0.634616	0.944962	1.02646	1.70411	1.22521	No
LGALS4	3960	-1.25305	-1.98734	-1.77273	-2.51363	-2.98194	-1.76277	-1.7875	-1.28909	1.22453	No
MAP7D2	256714	-1.06132	-2.50614	-2.2788	-2.51363	-1.79278	-1.93563	-1.7875	-1.28909	1.22453	No
AMY2B	280	-2.05494	-4.0172	-4.0172	-2.51363	-3.40863	-2.13206	-1.7875	-1.28909	1.22453	No
C2orf15	150590	-2.05494	-1.30557	-1.01541	-2.51363	-1.25757	-1.60843	-1.99029	-1.28909	1.22453	No
LOC100996756	100996756	-0.539708	-0.348408	-1.51301	-2.51363	-1.25757	-1.60843	-0.752536	-1.28909	1.22453	No
RAB5A	5868	5.9302	6.17169	5.86126	5.77569	5.68358	6.28892	6.50236	6.99952	1.22383	Yes
RFPL4A	342931	3.87205	3.94238	3.93282	3.43325	3.84009	4.06743	4.51192	4.65633	1.22307	No
FLRT3	23767	1.45694	1.34343	0.282426	0.0753567	1.70935	1.92163	1.38228	1.29816	1.22281	No
PIM2	11040	0.144495	0.356828	0.413254	0.419011	0.40672	1.13181	1.59677	1.64123	1.22221	No
FAM76B	143684	4.62588	4.84895	4.3244	4.19025	4.25193	4.96379	4.97966	5.40889	1.21864	No
GARS1	2617	8.44007	8.49568	8.67364	8.65113	8.40314	8.62813	9.25185	9.86889	1.21777	No
CDKN2AIP	55602	3.83937	3.59213	3.63733	3.70811	3.68514	4.53114	4.88082	4.92572	1.2176	No
TMEM236	653567	-0.892107	0.221989	-1.01541	-1.21704	-0.632401	-0.109516	0.914621	-0.000186864	1.21685	No
LOC101930100	101930100	-1.154	-0.659508	-1.51301	-1.21704	-0.368227	-0.83424	-1.30889	-0.000186864	1.21685	No
FAM151B	167555	-1.06132	0.556848	0.0608313	-0.54537	-0.956039	-0.162259	0.120848	0.66951	1.21488	No
TSC1	7248	5.73807	5.83108	5.91746	5.84134	5.79809	6.01824	6.53759	7.05561	1.21427	Yes
ARMC5	79798	3.50618	3.83865	3.53328	3.33539	3.77668	4.00302	4.54985	4.54907	1.21368	No
ARRDC2	27106	3.50239	3.7434	3.78056	3.96006	3.65205	4.1961	4.72169	5.17361	1.21355	No
NFKB1	4790	6.28821	6.97535	7.63228	7.3685	6.20725	6.86282	8.13308	8.58141	1.2129	Yes
MAP2K3	5606	6.54286	7.41016	7.77066	7.45609	6.59112	7.24818	8.25344	8.66886	1.21277	No
PCID2	55795	6.65083	6.93371	7.11147	7.16476	6.73193	7.18625	7.88769	8.37706	1.21231	No
CDK13	8621	6.3068	6.71001	7.003	6.63913	6.26067	6.67874	7.28464	7.85095	1.21182	No
DNAH3	55567	-0.256712	0.124543	0.175879	-0.606306	0.218631	0.128653	0.589971	0.605061	1.21137	No
NIPAL2	79815	-0.740674	-1.30557	-0.153998	-1.31536	-1.37393	-1.46901	-0.752536	-0.104107	1.21125	No
HOXA6	3203	-0.309043	0.0200351	-1.77273	-2.76831	-0.0451613	-0.0586324	-1.60973	-1.55759	1.21072	No
ABHD12B	145447	-4.0172	-1.98734	-2.75297	-2.76831	-1.96462	-2.96231	-2.86008	-1.55759	1.21072	No
SRL	6345	-3.44889	-2.85792	-2.75297	-2.76831	-2.65306	-1.11699	-2.86008	-1.55759	1.21072	No
GZMM	3004	-2.05494	-1.44823	-2.2788	-2.76831	-1.79278	-4.0172	-1.7875	-1.55759	1.21072	No
LUARIS	100506895	1.64749	1.52624	-0.782708	-2.76831	1.80612	0.640729	0.0695479	-1.55759	1.21072	No
DLGAP4-AS1	101926987	-1.25305	-2.50614	-1.63703	-2.76831	-0.956039	-1.34188	-0.752536	-1.55759	1.21072	No
SUGT1P3	283507	-1.88643	-1.60655	-2.49649	-2.76831	-2.15973	-1.60843	-1.60973	-1.55759	1.21072	No
RPS4XP17	100128140	-2.46573	-1.60655	-1.92252	-2.76831	-2.65306	-2.96231	-1.99029	-1.55759	1.21072	No
GARRE1	9710	4.79346	5.19634	4.84697	4.97421	4.76141	5.3035	5.68421	6.18484	1.21063	No
KLF3	51274	5.96711	6.35673	5.90778	6.00434	5.69896	6.2803	6.71186	7.21424	1.2099	No
TP53BP2	7159	6.60561	6.78567	6.43949	6.45474	6.64677	6.98116	7.31524	7.66167	1.20694	No
ARL5B	221079	6.9664	7.04108	6.81092	6.35687	6.60079	7.2198	7.29828	7.56201	1.20514	No
SERINC1	57515	7.04831	7.14801	7.1448	6.92272	6.90888	7.32863	7.62413	8.12768	1.20496	No
LPIN1	23175	6.40296	6.65273	6.21014	6.28056	6.68953	6.97621	7.32996	7.48296	1.2024	No
RCL1	10171	4.53231	4.95727	5.08516	5.01524	4.63728	5.06046	5.7427	6.21754	1.2023	No
DOC2B	8447	-0.974235	0.556848	0.349323	0.0753567	-0.19767	-0.217004	0.855274	1.27763	1.20228	No
WEE1	7465	6.73763	6.63956	5.9257	5.98252	6.712	7.20068	7.03967	7.18457	1.20205	No
RSF1	51773	7.19966	7.13204	6.99421	6.72705	7.03901	7.3649	7.5904	7.92892	1.20187	No
GOT1	2805	6.69509	6.59478	6.73673	6.72357	6.70798	6.7585	7.36429	7.92418	1.20061	No
BCOR	54880	6.10161	5.9008	4.98879	5.6173	6.21104	6.23322	6.66996	6.81685	1.19955	No
INTS6L	203522	3.2989	3.9135	4.19624	3.55304	3.06319	3.67499	4.14153	4.75244	1.1994	No
EREG	2069	0.360919	1.67132	3.26096	1.79178	-0.0942278	0.128653	1.96285	2.99074	1.19896	No
SGMS1	259230	5.95607	6.17473	6.05658	5.98058	5.81064	6.31327	6.75714	7.1787	1.19812	No
NAMPTP1	646309	1.18154	1.7873	1.78183	1.6814	1.00449	1.90891	2.40702	2.87935	1.19795	No
STK3	6788	4.92672	5.20382	5.28314	4.65201	4.69076	5.11827	5.39486	5.84972	1.19771	No
TGFBR3L	100507588	-0.740674	-0.946674	-1.293	-1.53471	-0.429875	-0.83424	-0.352017	-0.337519	1.19719	No
UBAP1	51271	6.63965	6.89959	6.90356	6.69623	6.58966	6.93639	7.58756	7.89268	1.19644	No
CXCL8	3576	0.48904	2.43141	3.06094	1.44658	0.693623	1.58011	2.3109	2.64301	1.19643	No
BEND7	222389	5.29976	5.71557	6.16326	5.51283	5.17649	5.33238	6.29745	6.70743	1.1946	No
LOC100133091	100133091	-0.974235	-0.035202	-0.582381	-0.879593	0.296833	-0.83424	-0.218499	0.313924	1.19352	No
NUP153	9972	7.46901	7.80408	7.82363	7.41116	7.42206	7.89002	8.36635	8.60322	1.19206	No
DNAH11	8701	0.426402	0.593728	0.819354	0.44927	-0.0451613	0.944962	0.971623	1.64123	1.19196	No
SLC41A2	84102	4.072	4.35865	5.35306	4.84218	3.6371	3.9574	5.22063	6.03389	1.19171	No
CRNDE	643911	3.35883	3.36565	3.47455	3.36743	3.28086	3.6057	3.81931	4.55761	1.19018	No
LRRC7	57554	-1.25305	-3.32412	-2.2788	-3.07781	-1.04972	-1.93563	-3.32561	-1.88775	1.19006	No
CHST9	83539	-1.73556	-3.32412	-2.2788	-3.07781	-1.79278	-1.46901	-1.45148	-1.88775	1.19006	No
FIBIN	387758	-2.05494	-2.85792	-3.46401	-3.07781	-1.96462	-2.96231	-2.86008	-1.88775	1.19006	No
ENTPD8	377841	-2.46573	-1.60655	-3.46401	-3.07781	-1.04972	-1.46901	-1.17913	-1.88775	1.19006	No
ERICH2	285141	-2.05494	-1.05668	-1.77273	-3.07781	-1.5005	-1.11699	-1.99029	-1.88775	1.19006	No
RIMS1	22999	-0.256712	-0.575222	0.0203487	1.09119	-0.429875	-0.39493	-0.352017	2.27993	1.18874	No
LINC01907	151475	-1.47423	-1.44823	-0.249766	-1.65831	-1.37393	-2.62965	-0.84795	-0.470106	1.18821	No
BHLHE40-AS1	100507582	-0.0645247	-0.214863	-1.51301	-0.956846	0.00229117	0.128653	0.589971	0.230934	1.18778	No
PLAGL1	5325	5.73807	5.93623	5.92912	5.8067	5.50051	5.99208	6.36017	6.99403	1.18733	No
CFAP251	144406	4.03574	4.21514	3.84572	3.14516	4.17378	4.29234	4.25494	4.3323	1.18714	No
DENND4A	10260	6.26769	6.25319	6.0918	5.8118	5.99787	6.41298	6.71081	6.99835	1.18655	No
RC3H1	149041	6.4539	6.69577	6.39911	5.95642	5.95329	6.66698	6.84128	7.14261	1.18619	No
PTBP2	58155	5.83394	6.05091	6.03006	5.49934	5.51183	5.99509	6.48778	6.68519	1.18586	No
VCPIP1	80124	5.46469	5.78199	5.5347	5.44594	5.33547	5.80125	6.30925	6.62907	1.18313	No
FOXN2	3344	5.96436	5.92271	6.16152	6.03022	5.44041	6.15521	6.5783	7.21289	1.18267	No
LOC732229	732229	1.5183	1.44784	1.47238	1.01231	1.33615	1.4099	1.9907	2.1949	1.18259	No
MED13L	23389	7.74084	7.9006	7.82087	7.58263	7.66948	8.0222	8.35769	8.76521	1.18258	No
RHEBL1	121268	0.956214	0.221989	1.19165	2.03065	1.27949	2.42913	3.11212	3.21244	1.18179	No
SLC7A3	84889	0.458061	0.313267	-0.201087	0.0753567	0.750312	0.443044	1.27314	1.25681	1.18145	No
SORCS3	22986	-0.363345	-1.05668	-0.582381	-1.03847	-0.632401	0.333018	-0.283714	0.142877	1.18135	No
ZBTB21	49854	5.48404	5.72599	5.64698	5.08073	5.38778	5.56006	5.96251	6.26198	1.18124	No
VLDLR	7436	4.83324	4.51583	4.35117	4.09298	4.98604	4.69393	5.09959	5.27419	1.18121	No
SOX5	6660	1.63369	1.58237	1.26278	0.817291	0.777842	1.84353	1.81494	1.99564	1.17835	No
ALDH8A1	64577	-0.363345	0.124543	-0.108396	0.0360215	-0.561686	-0.217004	0.515253	1.21423	1.17821	No
GATA6	2627	0.394032	-0.420123	1.01748	-0.606306	-0.309106	-0.597928	0.3531	0.571724	1.17803	No
EFCAB6	64800	-0.892107	-0.280091	-2.08969	-1.7935	-1.5005	-2.96231	-0.84795	-0.616123	1.17738	No
LTA	4049	-1.88643	-1.30557	-4.0172	-1.7935	-0.956039	-0.52704	-0.578778	-0.616123	1.17738	No
MIR3153	100422936	-2.46573	-1.98734	-2.08969	-1.7935	-1.04972	-2.35951	-1.17913	-0.616123	1.17738	No
FER	2241	6.1551	6.28172	6.33144	6.17475	5.93047	6.25475	6.52515	7.35163	1.17688	No
CDC42EP3	10602	5.81649	5.91817	5.04788	4.96769	5.77948	6.02046	6.08704	6.1436	1.17591	No
SCN2B	6327	0.956214	1.5639	0.643932	-0.00441617	0.980996	0.814563	1.31779	1.17036	1.17478	No
FCGBP	8857	-0.974235	-1.17576	-0.933598	-1.12499	0.371013	-0.109516	-0.038871	0.0490945	1.17409	No
WDR72	256764	2.44062	2.08799	1.0779	0.74595	1.95825	2.03139	1.68463	1.91818	1.17223	No
FAM72B	653820	4.04879	4.08519	3.52606	3.23908	3.87237	4.10697	4.19337	4.40981	1.17072	No
GLIS2	84662	4.84226	4.68345	4.76664	4.66012	4.81721	4.73956	5.53737	5.82782	1.1677	No
RPLP0P2	113157	2.51776	2.52985	2.89172	3.2304	2.73131	2.76903	3.54194	4.39559	1.16519	No
FAM72C	554282	1.23735	1.44784	0.533199	0.324228	1.00449	1.54764	1.70158	1.48883	1.1646	No
DPP6	1804	-0.670528	-1.05668	-1.39881	-1.94269	-1.79278	-1.46901	-1.17913	-0.7786	1.16409	No
CYP39A1	51302	-0.419771	0.399112	-1.39881	-1.94269	-0.868073	-1.11699	-0.752536	-0.7786	1.16409	No
CTSS	1520	-0.740674	-0.495589	-0.856181	-1.94269	-0.0942278	-0.922473	-1.45148	-0.7786	1.16409	No
RPL21P97	387753	-1.59898	-1.17576	-1.39881	-1.94269	-2.15973	-1.46901	-1.30889	-0.7786	1.16409	No
TMEM225B	100289187	-2.05494	-2.85792	-1.92252	-1.94269	-1.37393	-1.46901	-2.22633	-0.7786	1.16409	No
TANK	10010	4.99035	5.44365	5.27133	4.97551	4.90721	5.25152	5.74065	6.13934	1.16383	No
FHOD3	80206	2.60519	2.8372	1.92028	1.35365	2.58314	3.08975	2.61812	2.51732	1.16367	No
DDX5	1655	10.0091	10.2173	10.1136	9.69049	9.95787	10.2823	10.6224	10.8527	1.16223	No
ATP2A1	487	1.48795	1.72217	0.954411	1.33757	1.40838	1.90891	2.3219	2.4997	1.16214	No
DLL1	28514	0.256762	-0.659508	-0.712795	0.291197	0.541317	0.609606	1.05311	1.45266	1.16146	No
NUMB	8650	6.65382	6.79511	7.06153	6.73283	6.69179	6.92459	7.42869	7.89415	1.16133	No
LCN2	3934	-0.363345	-1.44823	-0.201087	-0.806267	-0.252312	-0.459474	0.0695479	0.353695	1.15996	No
MFSD2A	84879	2.03105	2.92664	2.76881	2.50408	2.27075	2.54059	3.40379	3.66382	1.15974	No
HSPA14	51182	5.27108	5.65252	5.4807	5.22654	5.0138	5.68102	5.9704	6.38583	1.15929	No
S1PR3	1903	4.87195	5.48963	5.68552	5.2012	4.86291	5.45564	6.05196	6.36043	1.15923	No
JAG1	182	5.77938	6.15328	6.37272	6.1611	5.6772	6.06846	6.84271	7.31778	1.15668	No
DMGDH	29958	-4.0172	-4.0172	-3.46401	-3.47236	-4.0172	-3.39542	-3.32561	-2.31661	1.15575	No
RASGRP3	25780	-4.0172	-3.32412	-3.46401	-3.47236	-4.0172	-4.0172	-1.7875	-2.31661	1.15575	No
KLHL40	131377	-4.0172	-2.50614	-3.06512	-3.47236	-4.0172	-4.0172	-2.22633	-2.31661	1.15575	No
KRT5	3852	-4.0172	-3.32412	-2.49649	-3.47236	-3.40863	-4.0172	-2.50868	-2.31661	1.15575	No
LINC00449	106478991	-2.72538	-1.60655	-3.06512	-3.47236	-2.15973	-2.96231	-1.17913	-2.31661	1.15575	No
CTAGE11P	647288	-3.44889	-2.22354	-4.0172	-3.47236	-4.0172	-4.0172	-1.30889	-2.31661	1.15575	No
LINC00548	400123	-2.72538	-2.50614	-2.08969	-3.47236	-4.0172	-3.39542	-1.60973	-2.31661	1.15575	No
KIAA2012-AS1	729224	-1.73556	-4.0172	-2.49649	-3.47236	-2.98194	-1.76277	-2.50868	-2.31661	1.15575	No
STK4-AS1	100505826	-1.88643	-2.50614	-2.49649	-3.47236	-2.65306	-0.52704	-1.7875	-2.31661	1.15575	No
IL21R-AS1	283888	-3.04225	-2.85792	-4.0172	-3.47236	-2.15973	-2.62965	-1.60973	-2.31661	1.15575	No
MIDN	90007	5.61005	7.2363	5.55963	5.29374	5.66158	6.84121	7.09883	6.44744	1.15369	No
KCTD9	54793	6.38248	6.63127	6.84645	6.46032	6.17007	6.58335	7.04715	7.61181	1.15149	No
NPEPPSP1	440434	-0.539708	0.629688	0.643932	0.187309	0.693623	0.758913	0.625927	1.33836	1.15105	No
SLC3A2	6520	7.55913	7.61072	7.90927	8.32426	7.88477	8.19711	9.00906	9.47507	1.1508	No
SNAI2	6591	3.60494	5.19784	5.41195	4.01673	3.16574	4.076	4.93378	5.16665	1.14992	No
NUFIP2	57532	7.51842	7.84289	7.97081	7.81969	7.32684	7.89447	8.44645	8.96961	1.14992	No
ATG101	60673	5.69138	6.21819	6.32937	6.11524	5.72306	6.25664	6.8832	7.26498	1.14974	No
ANKRD10	55608	4.72517	5.19334	5.6014	5.45249	4.71232	5.25278	5.92602	6.59991	1.14742	No
TLE6	79816	-0.740674	-0.348408	-0.462784	-2.10909	0.00229117	-1.34188	-1.7875	-0.961726	1.14737	No
CLEC18B	497190	-1.35941	-0.946674	-1.77273	-2.10909	-1.96462	-0.52704	-0.156105	-0.961726	1.14737	No
CIITA	4261	-0.603636	-0.946674	-0.352347	-2.10909	-0.956039	-1.01646	-0.752536	-0.961726	1.14737	No
LAMA2	3908	2.66746	2.76628	2.70639	2.64146	2.75228	2.99659	3.41411	3.78876	1.1473	No
ATXN2L	11273	7.98688	8.01739	8.00347	8.02669	8.08676	8.22945	8.77491	9.17251	1.14583	No
PTGER3	5733	-1.35941	-0.214863	-1.39881	-1.42087	-1.14991	0.213903	-0.663043	-0.275531	1.14534	No
C1orf52	148423	4.8822	5.11939	5.23862	4.78104	4.60306	4.98668	5.46973	5.9259	1.14486	No
PAK6	56924	-0.740674	-0.348408	-1.293	-0.956846	0.0927558	-0.217004	0.0695479	0.187578	1.14442	No
SDCBP	6386	6.8237	7.12023	7.25058	7.22967	6.60271	7.30363	7.76809	8.37344	1.14377	No
ST3GAL1	6482	7.8595	8.23418	9.27892	8.84834	7.79899	8.14175	9.25544	9.99164	1.1433	No
PID1	55022	3.23637	3.38156	2.94677	2.84863	3.23193	3.25475	3.55132	3.99145	1.14281	No
MARK2	2011	5.83016	6.09337	5.94272	5.74094	5.83377	6.1232	6.57888	6.88289	1.14195	No
BAG3	9531	6.22175	6.51771	6.32522	6.04701	6.35679	6.65893	7.09963	7.18801	1.141	Yes
ERBIN	55914	10.0185	9.86145	9.7808	9.39397	9.82912	10.0521	10.2453	10.535	1.14098	No
CEP76	79959	5.79418	5.78797	5.46004	5.37086	5.81728	6.21136	6.32983	6.51147	1.14061	No
CASZ1	54897	3.87499	3.96014	3.87723	3.51062	4.25193	4.04143	4.51192	4.65035	1.13973	No
NCAPG	64151	7.08299	7.12023	7.10845	6.64036	6.96385	7.3535	7.4617	7.77906	1.1387	No
HDAC5	10014	4.2611	4.30406	4.19851	4.15626	4.87092	4.70133	5.22942	5.29477	1.13851	No
CBLL1	79872	5.53038	5.73014	5.52297	5.44218	5.51694	5.81069	6.2771	6.58014	1.13796	No
DEDD2	162989	4.1851	4.46945	4.11927	4.3965	4.60498	4.81824	5.47096	5.53425	1.13775	No
PKD1P2	283955	-1.88643	-1.17576	-0.856181	-0.376635	0.40672	-0.109516	-0.218499	0.761088	1.13772	No
JMJD6	23210	5.5452	5.996	5.84324	5.44312	5.6383	5.98452	6.36882	6.58066	1.13754	No
KHDC4	22889	5.86305	6.23798	6.34533	6.33526	5.75111	6.27163	6.90714	7.47227	1.13701	No
SCX	642658	-0.478494	-1.17576	-1.51301	-0.669929	-1.14991	-0.922473	0.170386	0.466824	1.13675	No
DYRK1A	1859	5.29099	5.21717	5.52297	5.24175	5.1504	5.17119	5.92872	6.37802	1.13627	No
STK38L	23012	5.87703	6.28384	6.20054	5.45901	5.73803	6.28154	6.34204	6.5937	1.13469	No
MTCL1	23255	6.44207	6.47387	5.58327	5.60979	6.57159	6.6282	6.61399	6.74436	1.13458	No
SLAMF7	57823	1.5183	1.40698	0.888462	1.3213	1.29863	1.61187	1.71833	2.45469	1.13339	No
AOC2	314	2.51023	3.17196	2.43329	2.33611	2.58314	2.613	2.95845	3.46935	1.13323	No
BMT2	154743	3.63641	3.38156	3.70913	3.33943	3.33282	3.54941	3.73539	4.47211	1.13268	No
DUOXA1	90527	-1.47423	-0.420123	-1.19441	-1.53471	-1.37393	-1.76277	-1.30889	-0.40229	1.13242	No
RBM34	23029	-1.154	-1.30557	-0.856181	-1.53471	-2.15973	-1.76277	-0.950125	-0.40229	1.13242	No
TRIQK	286144	3.35883	3.25488	2.8861	2.2867	3.11268	3.44748	3.34567	3.41869	1.13199	No
TXLNG	55787	5.67379	6.00373	6.11422	5.72171	5.4713	6.03737	6.46996	6.85329	1.13158	No
OCLN	100506658	4.52485	4.48671	4.39734	3.77833	4.67985	4.61972	4.89378	4.90913	1.1308	No
SNORA14B	677802	-2.05494	-0.749026	-1.77273	-0.736488	-1.79278	-0.83424	-0.499165	0.392399	1.12889	No
RIC1	57589	6.57435	6.74987	6.67897	6.12582	6.6185	6.56471	6.89844	7.25452	1.1287	No
JADE3	9767	5.93443	5.97606	6.69071	5.79864	5.78118	6.02636	6.58802	6.92558	1.12694	No
EZH2	2146	5.66364	5.98042	5.87977	5.47012	5.574	5.90663	6.29047	6.59681	1.12669	No
DLEC1	9940	-4.0172	-2.22354	-2.49649	-2.29723	-3.40863	-2.13206	-1.7875	-1.17152	1.1257	No
CD226	10666	-1.47423	-1.98734	-2.08969	-2.29723	-2.38541	-0.751094	-2.22633	-1.17152	1.1257	No
CFAP43	80217	-0.419771	-1.98734	-1.293	-2.29723	-0.956039	-0.672479	-0.578778	-1.17152	1.1257	No
GCGR	2642	-1.47423	-0.946674	-0.782708	-2.29723	-1.04972	-0.672479	-1.30889	-1.17152	1.1257	No
ASH2LP3	100736411	-3.44889	-3.32412	-4.0172	-2.29723	-1.63925	-1.76277	-1.99029	-1.17152	1.1257	No
FLJ31104	441072	-2.05494	-1.05668	-1.63703	-2.29723	-1.63925	-0.922473	-2.86008	-1.17152	1.1257	No
LINC01505	100996590	-1.59898	-0.844468	-2.49649	-2.29723	-1.37393	-0.459474	-1.17913	-1.17152	1.1257	No
AKNA	80709	3.6706	3.44852	2.68064	3.07412	3.80706	3.70106	3.94916	4.19946	1.12534	No
SLC16A12	387700	1.34287	0.399112	0.100209	-1.12499	0.40672	0.54527	0.793381	-0.000186864	1.12481	No
EIF3EP3	100462836	-0.740674	-1.44823	-0.0213026	-1.12499	-0.956039	-0.672479	-0.283714	-0.000186864	1.12481	No
ZNF468	90333	4.5581	4.35865	4.40129	4.33705	4.45103	4.73055	5.13277	5.46103	1.12398	No
DAGLB	221955	6.13075	6.13071	6.00305	6.02332	6.24904	6.36253	6.83936	7.14686	1.12354	No
FBXO8	26269	3.0925	3.10328	2.69999	2.80834	3.11268	3.30904	3.47451	3.93029	1.12195	No
ARHGAP27	201176	3.27243	3.45355	2.53737	3.05948	3.17612	3.73751	4.03858	4.18023	1.12075	No
ULBP2	80328	3.36302	3.69754	3.52245	2.96839	3.61055	3.87145	3.83091	4.08893	1.12054	No
BTG3	10950	6.49883	6.79758	6.87972	6.27582	6.45332	6.74155	6.9675	7.39635	1.12053	No
MIR22HG	84981	3.79357	3.498	3.66056	3.92819	3.6815	3.92932	4.28336	5.04742	1.11924	No
SH3BP5-AS1	100505696	2.88688	3.16585	1.97426	2.43015	2.62163	3.11768	3.52775	3.5486	1.11845	No
LRGUK	136332	-1.35941	-0.749026	-0.712795	-0.54537	-1.63925	-0.597928	0.476391	0.571724	1.11709	No
IKZF5	64376	4.52299	4.6223	4.49475	4.56314	4.48901	4.92639	5.24396	5.6802	1.11706	No
LRRC17	10234	-0.0202278	-0.659508	-1.293	-1.65831	-0.309106	-0.672479	-0.156105	-0.541268	1.11704	No
CAPSL	133690	-0.256712	-1.05668	0.0203487	-1.65831	-0.561686	-0.162259	-0.283714	-0.541268	1.11704	No
RAPGEF2	9693	7.10346	7.19939	6.94977	6.72705	7.03402	7.32684	7.63409	7.84398	1.11694	No
PNPLA2	57104	4.15644	4.27597	4.19624	4.41194	4.50762	4.61776	5.09478	5.52883	1.11689	No
MAX	4149	6.71283	6.88386	7.00689	6.86952	6.5302	7.06457	7.49884	7.98619	1.11667	No
IKZF2	22807	2.83958	3.03117	1.8981	1.40087	2.98267	3.03809	2.65338	2.51732	1.11645	No
FBXL17	64839	3.75586	3.9135	3.61711	3.02474	3.73164	4.01792	3.99112	4.141	1.11626	No
JHY	79864	1.80351	1.63639	1.42664	1.01231	1.72358	1.87004	1.61477	2.12767	1.11536	No
ZNF467	168544	2.26382	1.05691	0.819354	0.356519	2.66651	1.61187	1.68463	1.47085	1.11433	No
PBX3	5090	5.01584	5.24062	5.25179	4.91038	4.83206	5.19104	5.41298	6.02468	1.1143	No
SLC7A1	6541	8.0585	8.46428	8.91582	8.66831	8.03867	8.41388	9.21036	9.78246	1.11415	No
SFPQ	6421	9.61576	9.89317	9.87267	9.59412	9.45969	9.9386	10.3427	10.7066	1.11247	No
FRS2	10818	5.4773	5.89988	5.52659	5.19117	5.20972	5.76816	5.97911	6.30318	1.11202	No
NKX6-1	4825	0.689056	1.42755	0.865792	1.14764	1.00449	1.29721	1.56007	2.25914	1.1115	No
ASXL3	80816	0.220302	0.629688	0.247777	-0.879593	1.07276	0.511993	0.824659	0.230934	1.11053	No
STAG2	10735	7.17099	7.22091	6.92599	6.6526	6.96759	7.22012	7.38313	7.76184	1.10924	No
CCDC50	152137	7.0161	7.21944	7.50235	7.40249	6.81608	7.32923	7.89622	8.51143	1.10894	No
SLC38A1	81539	6.69177	6.89129	7.2841	7.31584	6.6242	6.99477	7.76078	8.42452	1.10868	No
SMG1P3	100271836	1.64749	2.30368	2.27883	2.48229	1.55879	2.11134	3.01377	3.59081	1.10852	No
FAM13B	51306	6.29041	6.43121	6.48901	6.22371	6.06784	6.6057	6.94143	7.33185	1.10814	No
FZD7	8324	4.41219	4.64444	4.98353	4.59225	4.47436	4.96071	5.46601	5.69962	1.10738	No
RP2	6102	5.27219	5.46122	5.2119	4.98328	5.0282	5.54575	5.69166	6.08794	1.10466	No
USP42	84132	6.68551	7.01668	6.57319	6.53452	6.60271	7.12841	7.52942	7.63897	1.10444	No
ZNF335	63925	4.75256	5.17369	5.13933	4.64386	4.69257	5.22481	5.79989	5.74799	1.10414	No
DIAPH3	81624	6.64052	6.66198	6.82016	6.32917	6.5488	6.85289	7.06404	7.43278	1.10361	No
SH3RF2	153769	6.68426	6.74168	6.32366	5.83562	6.5809	6.82437	6.99612	6.93912	1.1035	No
CYP26B1	56603	4.50415	4.83554	4.54734	4.57004	4.58564	4.85188	5.27401	5.67334	1.1033	No
YTHDF3	253943	7.30297	7.58833	7.47476	7.15962	7.0258	7.53503	7.82696	8.26208	1.10247	No
LRRC37B	114659	2.07255	1.89464	2.00571	1.69409	2.30899	1.99572	2.55424	2.79519	1.10111	No
LOC93429	93429	-0.670528	-0.749026	-1.63703	0.113648	0.371013	0.370633	-0.0962974	1.21423	1.10059	No
HCLS1	3059	0.888119	1.03026	0.282426	-0.225584	0.664421	0.730262	0.885253	0.874795	1.10038	No
ZDHHC11B	653082	0.519368	0.859058	0.0608313	-0.669929	-0.368227	-0.0586324	-0.0962974	0.430092	1.10002	No
ENOX1	55068	-0.478494	-2.22354	-1.51301	-0.956846	-0.429875	-1.60843	-0.663043	0.142877	1.09972	No
KCND1	3750	2.33375	2.21177	2.25286	1.6814	2.50292	2.1765	2.91551	2.78068	1.09928	No
FAM13C	220965	0.689056	0.859058	-0.712795	-1.31536	0.857414	0.758913	0.553096	-0.216097	1.09926	No
TTN	7273	-3.04225	-1.30557	-1.19441	-1.31536	-1.63925	-1.01646	-0.663043	-0.216097	1.09926	No
GBX1	2636	-1.06132	0.399112	-0.782708	-1.31536	-2.65306	-1.34188	-0.663043	-0.216097	1.09926	No
LINC02392	105369893	-4.0172	-4.0172	-3.06512	-1.31536	-4.0172	-4.0172	-0.578778	-0.216097	1.09926	No
LMO4	8543	5.04219	4.92327	4.90092	4.77806	4.79548	5.11135	5.18793	5.87727	1.09921	No
SLC16A4	9122	-2.46573	-1.78442	-1.293	-1.7935	-2.15973	-1.34188	-0.663043	-0.695076	1.09843	No
DNAJC27-AS1	729723	-2.24576	-1.60655	-2.2788	-1.7935	-1.14991	-1.93563	-4.0172	-0.695076	1.09843	No
LOC101928994	101928994	0.0644834	-0.495589	-1.01541	-1.7935	0.475588	0.171907	-0.84795	-0.695076	1.09843	No
SHANK2	22941	3.87205	4.07218	3.42113	3.07412	4.01511	4.09579	4.38391	4.17192	1.0978	No
L3MBTL4	91133	3.21337	3.27205	2.7254	2.17344	3.22194	3.27473	3.43452	3.27073	1.09729	No
WDR43	23160	8.08504	8.42964	8.56854	8.31595	7.94653	8.45084	8.84606	9.41304	1.09709	No
TJP1	7082	7.80457	7.85315	7.98977	7.81969	7.69091	8.02828	8.51292	8.91676	1.09707	No
KHDRBS3	10656	5.46664	5.86353	6.11782	6.04577	5.4522	5.86441	6.48533	7.14261	1.09684	No
RASGRP2	10235	-1.47423	-0.280091	-1.51301	-2.51363	-0.494276	-1.34188	-0.499165	-1.41711	1.09652	No
LINC02873	283171	-0.740674	0.0200351	-1.51301	-2.51363	-1.79278	-0.672479	-0.84795	-1.41711	1.09652	No
RPL13AP22	441632	-2.24576	-3.32412	-1.293	-2.51363	-2.65306	-1.46901	-2.86008	-1.41711	1.09652	No
LINC01619	256021	-4.0172	-1.05668	-2.08969	-2.51363	-3.40863	-2.96231	-0.84795	-1.41711	1.09652	No
LINC02310	105370496	-1.88643	-2.85792	-2.08969	-2.51363	-1.96462	-2.96231	-1.60973	-1.41711	1.09652	No
ARID4A	5926	5.31713	5.1019	4.76817	4.86761	5.0239	5.47195	5.63544	5.96334	1.09573	No
C14orf39	317761	2.67421	2.94816	1.9953	1.4315	2.22147	2.62082	1.93446	2.52605	1.09454	No
ADAMTS9	56999	0.81665	0.664773	0.13854	0.770124	0.908124	1.15355	1.05311	1.86413	1.094	No
KANSL1	284058	6.68091	6.28172	6.38672	6.45892	6.75159	6.54428	7.43155	7.55216	1.09324	No
NAMPT	10135	6.36275	6.73034	6.83701	6.67598	6.10974	6.8026	7.1641	7.76921	1.09323	Yes
SAP30	8819	3.80285	3.85773	3.69634	3.65393	3.76641	3.95121	4.28898	4.74685	1.09293	No
FAM72D	728833	1.27338	1.48757	0.932761	0.564335	1.07276	1.39172	1.57853	1.65721	1.09287	No
HMGB2	3148	8.28363	8.28792	7.68745	7.51785	8.26041	8.39318	8.41709	8.61068	1.09283	No
MERTK	10461	3.40423	3.56453	3.17598	3.26908	3.46995	3.79397	3.95624	4.36185	1.09277	No
ERF	2077	6.86524	7.33081	7.03447	6.89173	6.84646	7.22045	7.79893	7.9844	1.09268	No
SRSF6	6431	7.17665	7.40661	7.46513	7.05497	6.96122	7.39915	7.734	8.14637	1.0914	No
CA8	767	0.956214	1.68847	2.0263	1.93766	0.693623	1.98364	2.35441	3.02809	1.09043	No
MAP3K9	4293	6.10786	6.36275	6.3127	5.81326	6.22361	6.29688	6.58745	6.90314	1.08988	No
SPAG1	6674	4.59595	4.75031	4.79991	4.58204	4.32373	4.75742	5.24106	5.67138	1.08934	No
UPF3B	65109	4.28997	4.50135	4.20304	3.93087	4.17119	4.6158	4.76265	5.01988	1.08901	No
PPFIBP2	8495	2.91566	2.96937	2.0466	2.07983	3.00031	2.88405	3.11212	3.16851	1.08868	No
EDA	1896	2.68094	3.19013	2.29589	1.70667	3.14475	3.00857	2.8562	2.79519	1.08853	No
PPP6R3	55291	7.89101	8.014	7.96032	7.63478	7.67567	8.06083	8.31462	8.72289	1.08811	No
MIOX	55586	-3.44889	-2.85792	-2.75297	-4.0172	-1.37393	-2.62965	-1.06009	-2.92962	1.08758	No
HNF4A	3172	-2.05494	-4.0172	-3.06512	-4.0172	-1.79278	-3.39542	-2.86008	-2.92962	1.08758	No
HTR2A	3356	-0.363345	-0.420123	-3.06512	-4.0172	-0.309106	-0.597928	-2.22633	-2.92962	1.08758	No
IQCN	80726	-1.59898	-1.78442	-3.06512	-4.0172	-1.5005	-1.93563	-2.50868	-2.92962	1.08758	No
HOOK1	51361	-2.05494	-0.946674	-2.75297	-4.0172	-2.38541	-0.922473	-0.950125	-2.92962	1.08758	No
FBN3	84467	-4.0172	-4.0172	-4.0172	-4.0172	-2.38541	-3.39542	-4.0172	-2.92962	1.08758	No
CX3CR1	1524	-2.05494	-2.85792	-4.0172	-4.0172	-3.40863	-3.39542	-3.32561	-2.92962	1.08758	No
ZNF677	342926	-4.0172	-4.0172	-3.46401	-4.0172	-4.0172	-4.0172	0.0695479	-2.92962	1.08758	No
GXYLT1P7	100130488	-2.72538	-3.32412	-2.2788	-4.0172	-2.15973	-2.13206	-4.0172	-2.92962	1.08758	No
GAS2L1P2	340508	-3.44889	-4.0172	-4.0172	-4.0172	-3.40863	-4.0172	-2.50868	-2.92962	1.08758	No
TM4SF19-AS1	100874214	-3.04225	-2.50614	-4.0172	-4.0172	-2.65306	-2.35951	-3.32561	-2.92962	1.08758	No
RPL21P60	100271175	-3.44889	-3.32412	-4.0172	-4.0172	-1.96462	-3.39542	-2.50868	-2.92962	1.08758	No
LOC283194	283194	-0.256712	-1.60655	-1.92252	-4.0172	-0.706761	-1.34188	-1.7875	-2.92962	1.08758	No
LOC107984784	107984784	-4.0172	-3.32412	-4.0172	-4.0172	-4.0172	-3.39542	-3.32561	-2.92962	1.08758	No
FLJ16779	100192386	-2.72538	-2.85792	-3.46401	-4.0172	-2.15973	-2.13206	-2.86008	-2.92962	1.08758	No
SOD2-OT1	100129518	-2.72538	-4.0172	-2.75297	-4.0172	-3.40863	-2.35951	-4.0172	-2.92962	1.08758	No
FAM186B	84070	-1.35941	-0.946674	-1.77273	-1.03847	0.218631	-0.751094	-0.283714	0.0490945	1.08757	No
GPBP1	65056	7.24062	7.33354	7.16584	6.98408	7.12258	7.57309	7.70908	8.07027	1.0862	No
PAPPA	5069	2.74008	2.81394	2.28739	2.2867	2.36452	2.94142	3.08008	3.37103	1.08434	No
NUTM2D	728130	-1.59898	-0.946674	-0.521343	-1.42087	-0.785164	-0.109516	-0.578778	-0.337519	1.08335	No
RPL18AP6	285053	-0.256712	-0.152457	-0.300145	-0.54537	0.0482324	0.213903	0.395379	0.537598	1.08297	No
ROS1	6098	0.256762	0.356828	1.0779	0.388103	0.722246	0.787006	0.999301	1.47085	1.08275	No
CKAP2	26586	7.75286	7.62248	7.2966	7.06019	7.49256	7.8339	7.90905	8.14212	1.08193	No
MIER1	57708	6.33265	6.61342	6.39862	6.03521	6.12523	6.60915	6.68281	7.11684	1.08163	No
MMP3	4314	5.0897	5.71766	6.50468	6.67478	4.96224	5.97615	6.97275	7.75605	1.08127	No
LGR5	8549	2.56941	1.80313	1.60148	1.21963	2.54359	2.25905	2.34366	2.30043	1.0808	No
HES1	3280	4.87928	5.98996	4.98353	4.59394	4.75277	6.63932	5.65406	5.67433	1.08038	No
HSD3B7	80270	1.75335	2.13878	1.61514	1.87216	2.14953	2.19758	2.63586	2.9524	1.08024	No
BEX2	84707	2.47971	2.42119	2.2441	2.46017	2.29952	2.65933	2.92996	3.54	1.07983	No
BRPF1	7862	5.38045	5.38173	5.22977	5.16177	5.49015	5.52921	5.95104	6.24158	1.07981	No
SOX6	55553	2.58383	2.2353	1.51671	0.478908	1.9939	2.19758	1.93446	1.55855	1.07964	No
LINC00511	400619	4.24758	5.09226	5.8294	5.14338	4.5199	4.65635	5.74372	6.22292	1.07953	No
RRH	10692	-0.0645247	-0.495589	-0.646115	-0.806267	-0.561686	-0.217004	-0.752536	0.273026	1.07929	No
CHRM4	1132	1.63369	1.70542	1.36331	1.27136	1.44319	1.89607	2.28864	2.35043	1.07907	No
LOC105369203	105369203	2.08274	2.12625	2.15341	2.08947	2.38256	2.64405	3.01377	3.16851	1.07904	No
TAOK3	51347	4.15644	4.22692	3.88006	3.56345	4.03522	4.05882	4.24631	4.64235	1.07889	No
MMP12	4321	-1.154	-0.348408	0.381643	0.113648	0.00229117	0.640729	0.625927	1.19247	1.07882	No
IL31RA	133396	5.96091	6.04842	6.03895	5.688	6.04111	6.08694	6.36749	6.76663	1.07863	No
RPL22L1	200916	5.96436	5.94607	6.14161	6.05441	5.8272	6.26852	6.61622	7.13265	1.07824	No
NARS1	4677	7.84946	7.84982	7.87544	7.8416	7.69768	7.8987	8.31048	8.91924	1.07764	No
SNIP1	79753	5.38355	5.65688	5.281	4.9453	5.26183	5.75222	5.97476	6.02237	1.07706	No
SNX29	92017	4.35868	4.35328	4.09754	3.43325	4.26415	4.31904	4.68595	4.51001	1.07675	No
GLCCI1	113263	2.4874	2.53933	1.7574	1.84965	2.57531	2.64405	2.92276	2.92626	1.07662	No
ADGRL3	23284	2.80307	3.12234	2.87479	2.17344	3.06877	3.10099	3.40379	3.2498	1.07637	No
SLC1A6	6511	-0.0645247	1.03026	0.819354	-0.0460201	0.693623	0.993991	-0.038871	1.03014	1.07616	No
SOX4	6659	5.21775	5.2068	5.06912	4.75098	5.10493	5.48809	5.83295	5.82694	1.07595	No
BCL11B	64919	4.84825	4.86601	5.19154	4.55794	4.57783	4.76627	5.06071	5.63351	1.07556	No
CYP46A1	10858	-0.892107	-1.17576	-1.63703	-1.94269	-1.5005	-0.83424	-0.752536	-0.867259	1.07543	No
FCER2	2208	-2.05494	-3.32412	-1.51301	-1.94269	-2.15973	-1.22506	-2.50868	-0.867259	1.07543	No
ADIRF	10974	-1.35941	-1.98734	-1.63703	-1.94269	-1.96462	-1.76277	-3.32561	-0.867259	1.07543	No
LPIN2	9663	6.69841	6.55501	5.65774	6.32203	6.85941	7.08168	7.06853	7.39665	1.07461	No
R3HCC1L	27291	4.95056	4.8413	4.77731	4.92526	5.02534	5.53129	5.72726	5.99983	1.07457	No
TRIM38	10475	4.28115	4.65101	4.71367	4.50851	4.13705	4.73597	5.25548	5.58212	1.07361	No
RANBP9	10048	5.98148	6.29578	6.38124	6.13574	5.84764	6.18389	6.55226	7.20917	1.07343	No
TBC1D12	23232	5.05	4.84513	4.74817	4.41578	4.92886	5.10717	5.08351	5.4892	1.07342	No
ARHGAP23	57636	6.22002	6.27322	6.61584	6.65788	6.3051	6.52199	7.2698	7.73126	1.07339	No
ARRDC4	91947	1.75335	2.03534	1.73256	2.11801	1.62091	2.42913	1.9907	3.19064	1.07264	No
TANC2	26115	7.27074	7.41661	7.38917	7.19772	7.18013	7.42256	7.84661	8.27006	1.07235	No
ZNF460	10794	4.19218	3.96367	3.62388	3.43325	3.84985	4.4718	4.30293	4.5056	1.07234	No
FRMPD4	9758	1.97744	1.6006	1.57377	0.536417	1.85863	2.20801	1.94872	1.60872	1.07231	No
DCAF4L1	285429	1.02124	1.44784	0.643932	0.536417	0.604182	0.894207	1.02646	1.60872	1.07231	No
GPT2	84706	5.58965	5.48718	5.87552	5.92177	5.65417	5.67257	6.41963	6.99403	1.07226	No
ALPK2	115701	6.20377	6.50748	7.1448	7.22202	6.1603	6.50834	7.61437	8.29326	1.07124	No
TMEM79	84283	1.04228	1.68847	2.06661	2.20037	1.84568	1.4099	2.55424	3.27073	1.07035	No
EBF3	253738	2.68763	2.49128	3.35349	3.33539	2.69567	3.04973	3.46958	4.40508	1.06969	No
MCTP2	55784	2.28162	2.34753	1.11682	1.14764	2.33702	2.79693	2.20791	2.21664	1.06899	No
PLEKHG4B	153478	3.89537	3.77184	3.14336	2.74876	3.71749	3.74826	3.76794	3.81749	1.06873	No
TAF3	83860	5.3182	5.49938	5.19495	4.94928	5.20339	5.47519	5.72416	6.01773	1.06845	No
RPL10AP6	100128936	0.0644834	0.82844	0.670337	-0.430716	0.573092	-0.273909	0.170386	0.637646	1.06836	No
ZFAND6	54469	5.65599	5.82915	5.9515	5.66804	5.60699	5.93673	6.25288	6.73545	1.06741	No
RPS6KA2	6196	2.86932	2.53933	2.48627	1.87216	2.95279	2.99056	3.10577	2.93939	1.06723	No
PLCG1-AS1	101927117	-1.88643	-1.98734	-1.92252	-0.879593	-1.25757	-0.83424	-0.352017	0.187578	1.06717	No
ARHGAP42	143872	4.51924	4.32888	4.55622	4.44423	4.19946	4.4954	4.75048	5.51135	1.06712	No
PDP1	54704	4.58165	5.13824	5.50932	5.07589	4.47646	5.00474	5.75898	6.14289	1.067	No
ARHGAP45	23526	1.21898	1.50704	0.696267	0.291197	1.69499	1.89607	1.59677	1.35805	1.06686	No
PHACTR4	65979	7.74446	7.80088	7.23629	7.1199	7.72666	8.01461	8.12427	8.18581	1.06591	No
ADGRV1	84059	2.40045	2.9194	2.71909	1.93766	1.87147	2.43802	3.06706	3.0033	1.06564	No
NPFFR2	10886	3.612	3.59668	3.49316	3.30675	3.43579	3.77306	3.72714	4.37157	1.06482	No
LOC100506083	100506083	0.144495	0.313267	-0.406509	-1.53471	0.3344	0.443044	0.0695479	-0.470106	1.06461	No
MUC20	200958	0.689056	1.50704	0.888462	0.388103	-0.0942278	1.23738	1.44401	1.45266	1.06455	No
POMT1	10585	2.27275	2.2699	1.39532	1.60281	2.06266	2.27897	2.3219	2.66689	1.06408	No
ZFAND5	7763	7.15749	7.5253	7.40646	7.00141	6.9702	7.69856	7.99598	8.06523	1.06382	No
WDR44	54521	4.25885	4.28727	4.44782	4.05166	4.31201	4.42116	4.69655	5.11407	1.06241	No
CNTN3	5067	0.105044	-0.844468	0.100209	-0.669929	0.00229117	0.0840612	0.395379	0.392399	1.06233	No
TRAPPC10	7109	6.01977	6.28455	6.37021	6.22426	6.05524	6.37415	6.93607	7.28634	1.06208	No
MDGA2	161357	3.76221	3.89145	3.40157	2.88783	3.84335	3.78006	4.00825	3.94988	1.06206	No
TIAM1	7074	6.19968	6.31316	6.93419	6.66756	6.06015	6.43811	7.27193	7.72914	1.06158	No
DCLK2	166614	3.42039	3.19013	3.3897	3.3555	3.38746	3.63691	4.10378	4.41686	1.06136	No
INSR	3643	4.22934	4.29289	3.42502	3.24341	4.25438	4.41217	4.31399	4.30466	1.06126	No
TENT5A	55603	3.03593	3.36031	3.8515	3.33539	2.78656	3.10657	3.31296	4.39559	1.0602	No
AKAP13	11214	5.44803	5.62828	5.49462	5.6173	5.33778	6.07488	6.42027	6.67738	1.06007	No
RPL5P34	388907	-0.814405	-0.348408	-0.0641923	-1.21704	-0.494276	-0.672479	-0.352017	-0.159016	1.05802	No
WIPF2	147179	5.99638	6.32692	6.32158	6.08304	5.96306	6.2345	6.72383	7.14084	1.0578	No
TET3	200424	7.48038	7.61801	8.15592	7.67355	7.32363	7.44091	8.08767	8.7307	1.05715	No
LATS1	9113	6.85933	7.02472	6.84464	6.40976	6.58041	6.87719	7.06567	7.4669	1.05714	No
ARHGAP28	79822	4.84226	4.77661	4.23656	3.32726	4.73883	4.84521	4.52388	4.38363	1.05637	No
UPP1	7378	4.53973	4.82782	4.96499	5.29998	4.69618	4.95608	5.63984	6.35616	1.05617	No
BCLAF1P2	731605	0.105044	0.797158	0.282426	0.536417	0.722246	0.511993	0.695258	1.59219	1.05578	No
FIGNL1	63979	5.45295	5.43478	5.27885	5.14569	5.29912	5.45564	5.61769	6.20128	1.05559	No
WNT11	7481	-1.73556	-3.32412	-1.63703	-2.76831	-1.5005	-2.35951	-1.7875	-1.71325	1.05507	No
SLC25A18	83733	-2.72538	-2.85792	-3.06512	-2.76831	-2.65306	-2.13206	-0.663043	-1.71325	1.05507	No
MYO5BP2	392335	-1.35941	-2.85792	-2.08969	-2.76831	-1.96462	-1.93563	-2.86008	-1.71325	1.05507	No
LOC100507547	100507547	-2.72538	-2.85792	-1.39881	-2.76831	-1.5005	-1.60843	-2.50868	-1.71325	1.05507	No
E2F8	79733	5.14302	5.07606	4.30557	4.00913	4.92886	5.2765	5.28951	5.064	1.05487	No
NID1	4811	6.73441	6.70106	6.74141	6.81827	6.76024	6.80732	7.21072	7.87293	1.05466	No
MMP13	4322	-2.24576	-1.05668	-1.39881	-0.956846	-1.37393	-1.60843	-0.752536	0.0967479	1.05359	No
GDPD2	54857	-0.419771	-0.152457	-0.646115	-0.178554	-0.706761	0.0380472	0.170386	0.874795	1.05335	No
LGALS8	3964	5.26102	5.20531	5.06166	4.94132	5.17131	5.3168	5.61546	5.99433	1.05302	No
HSF2	3298	4.95889	4.95904	4.67181	4.48679	4.83041	5.08047	5.17282	5.53964	1.05285	No
IL1RAP	3556	5.03302	5.36982	5.90431	5.41369	4.54616	5.12792	5.80283	6.46627	1.05258	No
RNF182	221687	3.57998	3.81542	3.26962	2.77289	3.54397	3.21911	3.76794	3.82458	1.05169	No
NDEL1	81565	4.92813	5.81458	5.70481	5.05021	4.8435	4.9684	5.87277	6.10042	1.05021	No
ERC2	26059	2.40045	2.36896	2.27883	2.3839	2.50292	2.613	3.02054	3.43268	1.04879	No
NAF1	92345	4.84825	5.40267	5.5338	5.03158	4.66887	5.15377	5.85015	6.07982	1.04824	Yes
ABHD4	63874	4.40205	3.86529	3.29953	3.3191	4.58758	4.34761	4.42275	4.36672	1.04763	No
ZNF165	7718	1.74054	1.80313	0.795563	1.46151	2.1808	1.95915	1.96285	2.50854	1.04703	No
SATB1	6304	3.52499	3.73929	4.10965	3.30262	3.33282	3.75894	4.30293	4.34961	1.047	No
KANSL1L	151050	3.78424	3.52211	2.66102	3.02474	3.35584	4.12634	3.89124	4.07114	1.04641	No
GSTT2B	653689	-1.59898	-1.30557	-0.712795	-2.10909	-1.5005	-0.922473	-2.22633	-1.06281	1.04628	No
CELF3	11189	-2.46573	-0.659508	-1.19441	-2.10909	-2.38541	-2.13206	-1.06009	-1.06281	1.04628	No
FGF11	2256	-1.59898	-1.05668	-2.08969	-2.10909	-1.63925	-1.22506	-1.99029	-1.06281	1.04628	No
LINC02422	105369723	-4.0172	-2.85792	-2.49649	-2.10909	-1.14991	-1.93563	-2.86008	-1.06281	1.04628	No
MITF	4286	4.63283	4.58615	4.54199	4.54574	4.39658	4.75209	5.11073	5.5915	1.04576	No
ASB9	140462	0.519368	0.82844	0.533199	-0.225584	0.777842	1.10974	0.695258	0.819061	1.04464	No
SPDYA	245711	-1.59898	0.313267	-1.63703	-0.225584	-0.632401	0.577796	1.07928	0.819061	1.04464	No
CWC25	54883	4.93659	5.45872	5.21527	5.07831	4.93957	5.38157	5.87931	6.12217	1.04386	No
NPIPP1	100874381	-0.256712	0.221989	0.316262	-0.0888595	0.0482324	-0.109516	0.170386	0.954555	1.04341	No
LOC100420981	100420981	0.81665	0.664773	0.696267	0.793901	0.604182	1.06455	1.33961	1.83632	1.04242	No
PLEKHA3	65977	4.91393	4.90688	5.09859	4.63401	4.6835	5.22993	5.21179	5.67629	1.04228	No
MAP4K1	11184	-0.670528	-1.30557	-1.39881	-1.65831	-1.5005	-2.35951	-0.423716	-0.616123	1.04219	No
RPS3AP21	402287	-2.05494	-0.749026	-0.856181	-1.65831	-1.63925	-1.34188	-3.32561	-0.616123	1.04219	No
RPSAP8	643617	-2.05494	-0.844468	-1.10213	-1.65831	-1.37393	-1.60843	-1.45148	-0.616123	1.04219	No
IST1	9798	6.80958	6.91425	7.09694	6.97273	6.81691	7.10069	7.56776	8.01457	1.04184	No
FBXO5	26271	6.31493	6.18459	6.52517	6.17814	6.16747	6.56369	6.94188	7.21963	1.04149	No
KAT6A	7994	7.19878	7.44653	7.43561	7.0887	7.01535	7.31392	7.81118	8.13018	1.04148	No
LUC7L3	51747	7.78909	8.20487	8.12806	8.04677	7.49722	7.99348	8.46285	9.08763	1.04086	No
ANKEF1	63926	2.61926	2.58584	1.66851	1.05229	2.61401	2.3466	2.4874	2.09285	1.04055	No
GABRB2	2561	0.715493	0.26835	1.0379	0.356519	0.541317	0.841602	0.476391	1.39664	1.04012	No
HCG20	105375013	-1.06132	0.124543	0.349323	-1.31536	-0.706761	-0.217004	-0.218499	-0.275531	1.03983	No
HNRNPA3P5	387933	-0.740674	-0.214863	-0.582381	-1.31536	-0.429875	-0.597928	-0.423716	-0.275531	1.03983	No
AKT1S1	84335	6.39531	6.4683	6.53104	6.63544	6.51085	6.65798	7.19883	7.67424	1.03881	No
ST13P15	100422603	-2.24576	-1.44823	-1.63703	-1.03847	-1.96462	-1.76277	-2.86008	-0.000186864	1.03828	No
RNMT	8731	7.97274	8.04325	8.03031	7.97286	7.90227	8.34395	8.64992	9.0109	1.03804	No
NIPAL4	348938	2.94947	3.29463	3.10999	2.39948	3.24185	3.21911	3.47451	3.43732	1.03784	No
SLC39A14	23516	8.36938	8.5831	8.79953	8.7413	8.26937	8.66986	9.21119	9.77893	1.03762	No
CLIP2	7461	5.66788	5.56585	6.1238	6.01702	5.71419	5.80383	6.53168	7.05448	1.03746	No
CENPF	1063	9.67231	9.65434	9.31995	9.14802	9.596	9.83671	9.96928	10.1854	1.03734	No
RBM33	155435	5.39892	5.29622	5.13696	5.04403	5.42199	5.59524	5.86997	6.0813	1.03727	No
LOC389831	389831	-0.478494	-0.495589	-1.19441	-0.806267	-0.785164	-0.597928	-0.218499	0.230934	1.0372	No
ANKRD12	23253	7.20112	7.27265	6.44905	6.58139	6.73413	7.3713	7.38542	7.6182	1.03681	No
ARHGAP12	94134	6.15932	6.06984	6.04527	5.94319	5.92124	6.31267	6.6095	6.9798	1.03661	No
RNF144B	255488	0.458061	0.440192	-1.51301	-0.606306	0.508827	1.04141	0.3531	0.430092	1.0364	No
MAT1A	4143	0.256762	-0.495589	0.381643	-0.606306	0.541317	0.25471	-0.283714	0.430092	1.0364	No
TAF5L	27097	6.26993	6.55734	6.44667	6.22207	6.14849	6.62771	6.95651	7.25812	1.03606	No
UXT-AS1	100133957	-0.206212	0.313267	-0.406509	-0.430716	0.00229117	0.0840612	-0.156105	0.605061	1.03578	No
DLG2	1740	2.59099	2.67458	1.95291	1.90528	2.1283	2.54059	2.98638	2.93939	1.03411	No
ZNF655	79027	6.83768	7.31018	7.02203	6.73359	6.61755	7.23995	7.58356	7.76737	1.03378	No
WDR20	91833	4.39798	4.70046	4.64544	4.62575	4.23217	4.48257	5.09639	5.65953	1.03377	No
PPP1R12A	4659	7.22576	7.25872	7.2774	6.83627	6.9431	7.3713	7.62135	7.86972	1.03344	No
NHS	4810	3.98231	4.02571	3.29105	3.54955	3.88508	4.38944	4.25494	4.58293	1.03338	No
DNAJC6	9829	4.04098	4.167	3.12915	3.19065	4.02664	4.32624	4.37865	4.22381	1.03316	No
WASF1	8936	4.48507	4.66408	4.83534	4.89946	4.57783	4.82672	5.16673	5.93248	1.03302	No
E2F6	1876	5.46274	5.87106	5.80726	5.37874	5.286	5.94688	6.36417	6.41079	1.03205	No
SIAH2	6478	5.10228	5.2157	5.56404	5.43464	5.11845	5.4112	5.98172	6.4657	1.03106	No
EIF3A	8661	9.58936	9.81193	9.82343	9.59174	9.42881	9.7866	10.1589	10.6218	1.03011	No
IRF8	3394	4.61187	5.02972	5.27885	4.3965	4.37871	5.0431	5.63764	5.42648	1.02998	No
WHRN	25861	1.82795	1.63639	2.06661	2.02061	1.95825	1.90891	2.81006	3.04641	1.0258	No
AMOTL2	51421	7.95187	8.0762	7.11056	7.73068	8.04718	8.60957	8.98005	8.75643	1.02575	No
KIAA0895	23366	3.07729	2.98333	2.78702	2.47496	2.96482	3.22938	3.16806	3.50069	1.02573	No
TRA2A	29896	6.42666	6.47078	6.2308	6.06788	6.39507	6.58884	6.78126	7.09207	1.02419	No
SLC22A23	63027	3.35463	3.17196	2.93047	2.09905	3.50743	3.29932	3.06706	3.12321	1.02416	No
FOLH1	2346	-0.419771	-0.280091	-0.933598	-0.879593	0.177881	-0.751094	-0.423716	0.142877	1.02247	No
CSRP2	1466	4.71374	4.57697	4.67345	4.45917	4.74407	4.89123	5.04087	5.48137	1.02219	No
RAB33B	83452	3.81207	3.43334	2.76881	2.99428	3.45297	3.64076	3.72714	4.01644	1.02217	Yes
SCNN1A	6337	-0.974235	-0.946674	-0.782708	-1.12499	-0.494276	-0.922473	-1.60973	-0.104107	1.02089	No
ARL9	132946	-0.974235	-0.348408	-1.10213	-1.12499	-0.706761	-0.922473	-0.578778	-0.104107	1.02089	No
NPPB	4879	1.74054	2.17574	2.44862	1.83826	1.98211	2.11134	3.02728	2.85877	1.02051	No
FAM193A	8603	5.45492	5.49695	5.24741	5.17315	5.37206	5.59126	5.92692	6.19102	1.01788	No
INTS6	26512	5.22467	5.74251	5.42267	5.16633	5.16741	5.93437	6.28696	6.18415	1.01781	No
LARP1B	55132	4.75415	4.97485	4.91065	4.57004	4.69798	5.04746	5.30761	5.58734	1.0173	No
SNAPC1	6617	7.66614	7.47615	7.13269	7.6059	7.52693	7.6592	7.86624	8.62294	1.01704	No
ADRB2	154	3.89825	4.2357	4.20078	4.05904	3.96809	4.87986	4.88268	5.07594	1.0169	No
ELOVL4	6785	3.71713	3.78385	4.11927	3.83099	3.48673	4.02383	4.42019	4.84778	1.0168	No
MBTD1	54799	5.11102	5.31152	5.08516	4.82785	4.91033	5.35718	5.68315	5.84449	1.01664	No
MKNK2	2872	5.44112	5.48227	5.58327	5.58445	5.55722	5.49874	5.92782	6.60095	1.0165	No
CCNL1	57018	5.84296	5.75477	5.3377	5.24498	5.61273	6.06488	6.27922	6.26132	1.01634	No
FBXL12	54850	3.18527	3.46354	3.29105	3.42946	3.43146	3.90389	4.11963	4.44475	1.01529	No
FLNC	2318	10.6104	11.3744	12.1944	12.2366	10.6517	11.1412	12.5753	13.2519	1.01525	No
FRK	2444	-0.309043	-1.44823	-2.08969	-1.7935	0.00229117	-0.83424	-0.578778	-0.7786	1.0149	No
ORAI3	93129	-0.814405	-0.420123	-0.782708	-1.7935	-0.252312	0.370633	-0.283714	-0.7786	1.0149	No
MAP2K5	5607	4.34181	4.22398	3.89972	3.30262	4.30257	4.31904	4.36807	4.31729	1.01468	No
NKD2	85409	0.292323	0.0200351	-1.01541	-0.376635	0.00229117	0.294395	0.476391	0.637646	1.01428	No
LUC7L	55692	5.71204	6.20782	6.27179	6.06727	5.71952	5.9883	6.59427	7.0799	1.01263	No
CNNM2	54805	4.77787	4.58386	4.26932	4.20362	4.75103	4.75742	4.9569	5.21604	1.01242	No
ACBD7	414149	3.70068	3.49313	3.17598	2.77289	3.49918	3.58585	3.66369	3.78513	1.01224	No
TMEM179	388021	-0.309043	0.221989	-0.300145	-0.54537	-0.0451613	0.0380472	-0.156105	0.466824	1.01219	No
DGKK	139189	3.49478	3.84632	3.81351	3.64415	3.59902	3.96049	4.15081	4.65633	1.01218	No
FBRS	64319	6.59006	6.76106	6.8209	6.72318	6.6519	6.76381	7.37819	7.73527	1.01208	No
ARL8B	55207	6.98893	6.96263	7.07549	6.80809	6.67083	7.18328	7.35294	7.81912	1.01103	No
TFB2M	64216	4.99306	5.24352	5.41878	5.52265	5.13052	5.57222	5.95899	6.53328	1.01064	No
ARL15	54622	4.64147	4.76453	4.54378	4.0343	4.18668	4.80628	4.64711	5.04439	1.01009	No
PRDM11	56981	4.60305	5.13511	4.52942	4.38676	4.70875	4.92323	5.36192	5.39585	1.0091	No
ISG20	3669	1.10362	1.52624	0.175879	0.770124	1.27949	1.2576	1.68463	1.77905	1.00893	No
ASIC4	55515	-0.892107	-0.280091	-1.293	-2.29723	-0.956039	-0.459474	-1.45148	-1.28909	1.00813	No
CD79A	973	-3.04225	-2.85792	-1.92252	-2.29723	-1.96462	-2.35951	-1.30889	-1.28909	1.00813	No
RPL23P2	54028	-0.974235	-2.22354	-1.39881	-2.29723	-1.25757	-1.76277	-1.99029	-1.28909	1.00813	No
NDUFA7	4701	-2.24576	-2.85792	-1.77273	-2.29723	-1.5005	-2.96231	-4.0172	-1.28909	1.00813	No
ZBTB43	23099	4.43424	5.24497	5.17549	4.78845	4.07737	4.40539	5.32412	5.7957	1.00724	No
FOXJ3	22887	7.36613	7.5519	7.69471	7.35757	7.22364	7.57359	8.07126	8.36465	1.00707	No
GRIP1	23426	4.10986	4.4241	4.17796	3.94421	4.03522	4.36868	4.74027	4.95024	1.00603	No
MARVELD2	153562	-0.256712	-0.659508	-1.51301	-0.956846	-0.309106	-0.39493	-0.283714	0.0490945	1.00594	No
CLDND1	56650	6.54747	6.72099	6.81055	6.3164	6.18686	6.65608	6.92529	7.32217	1.00577	No
ARL6IP1	23204	8.25646	8.14459	8.15782	7.80276	8.0644	8.45318	8.44613	8.80834	1.00558	No
CLMN	79789	4.01194	4.15163	3.84572	3.38319	4.202	4.076	4.3057	4.38843	1.00523	No
NEDD4L	23327	6.26602	6.47449	6.36668	7.12723	6.26857	6.83113	7.61995	8.13215	1.00492	No
NCAM2	4685	1.45694	1.50704	1.74503	0.991903	1.44319	1.4099	1.52241	1.99564	1.00374	No
NOX4	50507	3.59785	3.28338	2.84613	2.20924	3.42277	3.44308	3.40379	3.21244	1.00319	No
MC5R	4161	1.04228	0.399112	0.381643	0.0753567	1.39066	0.128653	1.13025	1.07841	1.00305	No
LINC01484	101928136	-1.47423	-1.05668	0.100209	-0.430716	-0.785164	-0.273909	1.05311	0.571724	1.00244	No
OFD1	8481	4.28777	4.27597	4.06308	3.86786	4.1918	4.41667	4.53811	4.87024	1.00238	No
ZNF670	93474	3.17101	2.75818	2.70639	2.8543	2.82005	3.62917	3.36176	3.85608	1.00178	No
MEGF10	84466	1.75335	1.2541	1.86419	1.09119	1.94616	1.54764	2.08413	2.09285	1.00165	No
DNAJB6	10049	6.46903	6.62126	6.67205	6.69229	6.3239	6.58934	7.17741	7.69374	1.00146	No
CRY1	1407	5.56895	5.98909	6.22357	6.18434	5.45753	5.98376	6.44502	7.1856	1.00127	No
PADI1	29943	-1.59898	-1.60655	-1.39881	-1.21704	-1.14991	-0.597928	-0.499165	-0.216097	1.00094	No
PCDHB13	56123	-0.15742	-0.420123	-1.01541	-1.21704	0.218631	0.213903	-0.218499	-0.216097	1.00094	No
INO80	54617	6.54517	6.62181	6.23301	6.26895	6.62657	6.79657	7.06076	7.26987	1.00092	No
RIMBP2	23504	0.978216	1.34343	0.910782	-0.0460201	0.441565	0.894207	1.27314	0.954555	1.00058	No
RN7SL3	378707	2.4642	2.63974	1.05804	-0.0460201	1.98211	3.07843	2.25459	0.954555	1.00058	No
RARA	5914	5.31605	5.94607	6.28039	5.76821	5.37994	5.53957	6.67961	6.76755	0.999345	No
CHN1	1123	2.59811	2.51069	2.40997	2.30336	2.55954	2.84449	3.00697	3.30156	0.998202	No
LINC02476	105375475	2.1029	2.45165	2.21748	1.94829	1.62091	2.27897	2.29981	2.94591	0.99762	No
SCHIP1	29970	3.23637	4.11721	4.08778	3.80782	3.68514	3.78703	4.5615	4.80539	0.99757	No
NCOA3	8202	6.06224	6.44641	6.59403	6.2631	6.09203	6.44749	6.83169	7.26041	0.997313	No
CYYR1	116159	1.81578	1.7873	1.64207	1.07187	1.83261	1.62749	1.75126	2.06915	0.997278	No
USP43	124739	3.21337	2.60403	2.10584	2.84863	3.3785	3.02636	3.06051	3.84565	0.997023	No
CCDC174	51244	3.99045	4.50861	4.36538	4.31257	4.08565	4.32384	4.92478	5.30875	0.996177	No
ADAMTS3	9508	5.30521	5.47488	5.05165	4.50491	5.19064	5.56514	5.57694	5.50032	0.995408	No
PPP1R1C	151242	0.933871	1.36493	1.73256	1.65567	1.13795	1.78901	2.23144	2.65101	0.995342	No
RIOK3	8780	5.30521	5.26512	5.37831	5.11771	4.98899	5.51037	5.72104	6.11278	0.995078	No
DOT1L	84444	6.15752	6.62516	7.12376	6.75571	6.0347	6.26415	7.32211	7.75048	0.994771	No
BCAR3	8412	5.23727	5.43478	5.58327	5.66078	5.2545	5.78218	6.29257	6.65517	0.994385	No
ACTBL2	345651	1.89887	1.58237	1.42664	0.324228	1.55879	1.67336	1.56007	1.3184	0.994176	No
KCNA3	3738	1.57715	1.2541	1.41107	0.324228	1.62091	1.94676	1.54136	1.3184	0.994176	No
OCEL1	79629	1.44119	1.23088	1.20976	0.0360215	1.9093	1.23738	0.885253	1.03014	0.994114	No
GLUL	2752	5.52198	5.6998	5.84324	5.62063	5.44148	5.79435	6.06675	6.61431	0.99368	No
NUDT4	11163	4.31612	4.44696	4.88128	4.57176	4.21464	4.5456	4.87896	5.56528	0.993514	No
TRIM49C	642612	-0.740674	-3.32412	-1.39881	-1.53471	-1.37393	-0.672479	-1.30889	-0.541268	0.993443	No
LINC02798	107985194	-0.740674	0.174088	-1.51301	-1.53471	0.135946	0.370633	-0.218499	-0.541268	0.993443	No
LINC02301	101928599	-0.419771	0.174088	-0.646115	-1.53471	-0.19767	-0.333151	-0.950125	-0.541268	0.993443	No
LINC01979	101928766	-3.04225	-1.44823	-2.2788	-1.53471	-3.40863	-0.922473	-0.352017	-0.541268	0.993443	No
LOC100506207	100506207	-0.15742	-0.749026	-0.582381	-1.53471	-0.368227	0.171907	0.0695479	-0.541268	0.993443	No
LYPD6	130574	2.78446	3.07095	2.21748	1.33757	3.16574	3.14507	2.84098	2.33064	0.993071	No
NR3C1	2908	6.83316	6.93056	7.77066	7.39571	6.65839	6.90869	7.8085	8.38877	0.99307	No
AKAP9	10142	6.89302	7.00731	6.33454	6.15423	6.60656	6.93522	6.86027	7.14722	0.992992	No
MAPK8	5599	6.54793	6.7293	6.94909	6.7625	6.50056	6.72531	7.24292	7.75513	0.992625	Yes
PIK3C3	5289	4.55445	4.54672	4.70572	4.52458	4.41642	4.66772	5.05906	5.51683	0.992251	Yes
ZNF862	643641	-2.72538	-1.98734	-3.06512	-3.07781	-1.63925	-1.93563	-3.32561	-2.0863	0.991506	No
PEX5L	51555	-4.0172	-2.85792	-3.06512	-3.07781	-3.40863	-4.0172	-1.99029	-2.0863	0.991506	No
DHH	50846	-1.154	-2.85792	-3.46401	-3.07781	-1.63925	-0.672479	-0.423716	-2.0863	0.991506	No
CD163	9332	-2.24576	-4.0172	-2.08969	-3.07781	-3.40863	-2.96231	-3.32561	-2.0863	0.991506	No
SSPOP	23145	-1.25305	-2.50614	-1.77273	-3.07781	-1.04972	-2.13206	-3.32561	-2.0863	0.991506	No
MTCO3P12	107075270	-2.24576	-1.78442	-1.10213	-3.07781	-2.98194	-1.46901	-3.32561	-2.0863	0.991506	No
LINC00454	100874178	-4.0172	-2.50614	-2.49649	-3.07781	-2.15973	-2.96231	-0.663043	-2.0863	0.991506	No
LINC00865	643529	-2.46573	-1.78442	-2.75297	-3.07781	-4.0172	-1.60843	-2.22633	-2.0863	0.991506	No
TMEM30CP	644444	-2.46573	-2.85792	-3.46401	-3.07781	-2.65306	-4.0172	-2.86008	-2.0863	0.991506	No
LOC101929295	101929295	-1.35941	-3.32412	-2.75297	-3.07781	-1.96462	-1.93563	-1.30889	-2.0863	0.991506	No
PCAT2	103164619	-4.0172	-4.0172	-4.0172	-3.07781	-2.98194	-3.39542	-1.60973	-2.0863	0.991506	No
NEK2	4751	6.66827	6.55501	6.5088	6.24273	6.48133	6.84247	6.92529	7.23369	0.990957	No
MTF2	22823	6.01712	6.31592	6.41481	5.91637	5.84764	6.34433	6.78126	6.90649	0.99012	No
RNF150	57484	2.90995	3.17196	2.27883	1.44658	3.17094	3.08975	2.77045	2.43629	0.989703	No
TEX19	400629	-0.814405	-1.60655	-1.51301	-0.486905	0.573092	0.47793	0.943403	0.502645	0.98955	No
FAM241A	132720	4.91821	4.92146	4.99794	4.83073	4.35377	4.97604	5.22796	5.81986	0.989128	No
PCF11	51585	6.30136	6.06164	5.20627	5.70142	6.17655	6.85164	6.58574	6.69054	0.989119	No
TNFSF9	8744	3.04116	3.19013	2.53737	2.21806	3.07988	3.17727	3.7436	3.20702	0.988962	No
CMTM8	152189	2.3758	2.63974	2.23528	1.84965	2.31839	2.69683	2.65338	2.83789	0.988236	No
PLEKHM1	9842	5.16237	5.33485	5.28314	5.51104	5.27033	5.4838	6.15168	6.49878	0.987742	No
ARHGAP4	393	-0.892107	-1.30557	-1.63703	-1.03847	-0.706761	-1.22506	0.3531	-0.0512114	0.98726	No
YRDC	79693	5.20963	5.39877	5.42267	5.26	5.23849	5.53232	5.77007	6.24555	0.985554	No
PGM5	5239	2.93829	2.86008	2.80501	2.37604	2.68843	2.90342	2.81006	3.36131	0.985271	No
KLF11	8462	5.42519	5.23916	4.49844	4.4367	5.49741	5.67351	5.6121	5.42181	0.985114	No
ZFPM1	161882	2.24579	2.07501	2.52295	2.03065	2.51933	2.36535	2.60015	3.01575	0.985102	No
INSIG1	3638	4.85867	5.12097	4.44017	4.49407	5.15697	5.35367	5.15754	5.47912	0.985058	No
BOD1L1	259282	6.97292	6.98406	6.97282	6.86391	6.77355	7.07493	7.50639	7.84878	0.984862	No
SDK1	221935	5.33961	5.39746	5.27348	5.03906	5.39668	5.50932	5.83006	6.02391	0.984847	No
MARK1	4139	3.93247	4.25885	4.38743	4.17675	4.00058	4.10976	4.66881	5.16106	0.984314	No
ALPK3	57538	-0.670528	0.26835	-0.462784	-0.669929	-0.632401	-0.273909	0.0163567	0.313924	0.983853	No
PUM2	23369	8.15416	8.35725	8.34002	8.02935	7.99554	8.40144	8.70349	9.01246	0.983105	No
STK40	83931	6.20026	6.41456	6.56398	6.53143	6.22923	6.33603	7.09683	7.51428	0.982845	No
CALN1	83698	5.3586	5.55537	5.62183	5.29479	5.50361	5.58628	5.8204	6.27757	0.982782	No
MTSS1	9788	1.71456	2.04868	0.97574	1.11026	1.84568	2.04309	1.94872	2.09285	0.98259	No
ATXN2	6311	6.33158	6.31523	5.94408	6.063	6.26918	6.51361	6.69291	7.0454	0.982404	No
PRNP	5621	7.65038	7.87555	8.10934	8.02449	7.50007	7.87538	8.36568	9.00672	0.982227	No
ARHGAP21	57584	7.15689	7.17488	7.42111	7.27155	7.0776	7.26264	7.77586	8.25357	0.982023	No
HLA-V	352962	0.48904	0.947195	0.643932	0.356519	1.11655	1.08732	0.914621	1.33836	0.981845	No
RPL3P4	326307	1.88729	1.54519	1.65535	1.2882	1.68047	1.71782	2.21972	2.26957	0.981375	No
CDH6	1004	-2.46573	-0.749026	-1.51301	-1.94269	-3.40863	-2.13206	-0.950125	-0.961726	0.980961	No
AMPD3	272	-0.740674	-0.844468	-1.51301	-1.94269	-1.25757	-1.01646	-0.352017	-0.961726	0.980961	No
ENTPD1	953	-2.46573	-1.60655	-1.51301	-1.94269	-0.632401	-1.01646	-3.32561	-0.961726	0.980961	No
AMDHD1	144193	-1.25305	-0.844468	-1.39881	-1.94269	-0.785164	-0.459474	-0.950125	-0.961726	0.980961	No
CCND2-AS1	103752584	-1.73556	-1.30557	-1.01541	-1.94269	-1.25757	-0.459474	-0.499165	-0.961726	0.980961	No
CEBPG	1054	6.1116	6.20335	6.35452	6.18039	6.06225	6.08694	6.63399	7.16129	0.9809	No
ZCCHC14	23174	6.57164	6.48004	6.46328	6.34837	6.56716	6.61062	6.98231	7.32905	0.980682	No
KCNMB3	27094	0.458061	0.664773	-0.0641923	-0.13301	0.441565	0.171907	0.0695479	0.847197	0.980207	No
RBBP5	5929	6.14359	6.26253	6.29849	5.87934	6.20598	6.44032	6.6373	6.85891	0.979573	No
BNIP3L	665	6.63057	6.49291	6.43517	6.26841	6.33379	6.68389	6.83936	7.24629	0.977873	Yes
CXADR	1525	6.16053	6.17929	5.89943	5.19452	5.82555	6.11561	6.08624	6.17238	0.97786	No
RPL23AP74	729617	-0.740674	-1.30557	-1.10213	-1.31536	-1.96462	-2.13206	-0.84795	-0.337519	0.977838	No
AK3P3	100419075	-0.974235	-1.60655	-1.39881	-1.31536	-1.5005	-1.93563	-1.7875	-0.337519	0.977838	No
REV3L	5980	6.36119	6.19288	5.35916	5.77718	6.23296	6.47527	6.45317	6.75461	0.977431	No
ABHD17B	51104	4.23621	4.29848	4.3244	4.28766	4.06904	4.80456	4.73204	5.26509	0.977429	No
PITPNB	23760	8.53706	8.92629	9.13177	8.67032	8.26604	8.78382	9.17382	9.64729	0.976964	No
CEP85L	387119	3.74307	4.0019	3.66056	3.58746	3.62578	4.11531	4.11963	4.56398	0.976524	No
SLC17A7	57030	2.82751	2.99026	2.64114	2.7304	2.80675	3.00259	3.37238	3.70668	0.97628	No
DAPK2	23604	1.95542	1.90935	1.15472	0.928874	1.70935	2.16584	1.84576	1.90486	0.975982	Yes
CYP27B1	1594	3.05158	3.40768	3.03069	2.92059	2.87207	3.34255	3.50862	3.89366	0.973067	No
FAM160A1	729830	4.20856	4.44696	4.83971	4.04177	3.9591	4.12084	4.84122	5.01369	0.971917	No
PHF21B	112885	3.0254	3.10328	3.6205	3.0045	3.00031	3.23449	3.75987	3.9756	0.971101	No
SRF	6722	6.83993	6.9591	6.76457	6.2631	6.76884	7.04107	7.20887	7.23302	0.969919	No
DLX4	1748	4.35658	4.02571	3.95715	3.66041	4.18411	4.25511	4.62507	4.63025	0.969843	No
AXIN1	8312	5.43318	5.84262	6.17195	5.90754	5.3989	5.7033	6.46934	6.87736	0.969825	No
ZMYM2	7750	6.5748	6.52549	6.55116	5.90958	6.38223	6.63932	6.71081	6.87907	0.969487	No
TCEAL9	51186	4.65519	4.60885	4.46301	4.21026	4.72475	4.77155	4.79064	5.17916	0.968895	No
GPR87	53836	3.48329	4.35597	4.87136	3.87066	3.2517	3.84831	4.85264	4.83905	0.968397	No
HMCN2	256158	-2.72538	-0.749026	-0.201087	-0.430716	-1.14991	-0.52704	-0.352017	0.537598	0.968314	No
ZKSCAN2	342357	5.24523	5.5542	5.10948	5.00126	5.11441	5.45892	5.79693	5.96895	0.967684	No
SHISA9	729993	3.45218	3.32236	2.97881	2.96316	3.4444	3.51203	3.5745	3.93029	0.967132	No
SNCG	6623	-0.363345	-0.420123	-0.712795	-1.12499	-0.145022	-1.01646	-1.7875	-0.159016	0.965978	No
ANK2	287	4.35448	4.3179	4.22325	3.60437	4.22218	4.43232	4.5047	4.57033	0.965961	No
SIK1	150094	0.715493	2.08799	0.97574	0.291197	0.777842	1.59608	1.81494	1.25681	0.965612	No
CDKL5	6792	3.78736	4.20027	4.00202	3.59086	3.55594	4.00003	4.46803	4.55548	0.964625	No
LRIT3	345193	-0.974235	-0.495589	-1.77273	-1.65831	-2.38541	-0.39493	-0.499165	-0.695076	0.963237	No
KLHL14	57565	0.327029	-0.348408	-1.51301	-1.65831	-0.0451613	0.294395	-0.752536	-0.695076	0.963237	No
MTRNR2L2	100462981	-1.06132	-1.05668	-1.77273	-1.65831	-2.38541	-1.11699	-0.499165	-0.695076	0.963237	No
HIVEP3	59269	5.36801	6.19887	6.72418	6.21493	5.40774	5.78915	6.82203	7.17662	0.961692	No
PISD	23761	5.23499	5.45372	5.66597	5.70769	5.49222	5.66786	6.3807	6.66903	0.961334	No
TOP1	7150	7.53103	7.9084	8.01816	7.83642	7.32975	7.86759	8.2803	8.79768	0.961256	No
CCNYL1	151195	5.39074	5.60476	5.60311	5.38951	5.2545	5.87998	6.11182	6.35064	0.961128	No
KIF27	55582	3.13229	3.19614	2.81096	2.7304	3.05759	3.35198	2.96548	3.69124	0.960841	No
PPP1R3F	89801	-0.206212	-0.495589	0.247777	0.187309	0.573092	0.128653	0.661009	1.14792	0.96061	No
H2AC13	8329	0.715493	-0.152457	-0.462784	-0.606306	-0.0942278	0.814563	0.120848	0.353695	0.960001	No
CTDSP2	10106	7.19321	7.16035	7.25085	7.31122	7.40919	7.35555	7.78335	8.26811	0.956897	No
KCTD16	57528	0.519368	-0.0926384	-0.108396	0.257392	-0.956039	-0.162259	0.170386	1.21423	0.956842	No
CFP	5199	-1.06132	-0.749026	-0.933598	-0.956846	-0.494276	-0.459474	0.0163567	-0.000186864	0.956659	No
CHRNB2	1141	-1.25305	-1.17576	-1.39881	-2.51363	-1.79278	-0.459474	-1.45148	-1.55759	0.956037	No
SYNPO2	171024	-0.363345	-0.420123	-0.582381	-2.51363	0.371013	-0.672479	-0.663043	-1.55759	0.956037	No
LINC01275	101927512	-2.05494	-1.78442	-3.06512	-2.51363	-1.14991	-1.34188	-1.99029	-1.55759	0.956037	No
COSMOC	101927809	-1.59898	-1.98734	-2.75297	-2.51363	-1.14991	-2.62965	-3.32561	-1.55759	0.956037	No
AKR1C8P	340811	-3.44889	-2.85792	-3.06512	-2.51363	-1.96462	-2.13206	-0.950125	-1.55759	0.956037	No
SERPINB8	5271	3.38788	3.51252	3.99681	3.76636	3.01195	3.70106	4.28898	4.72238	0.956019	No
TRAPPC8	22878	5.7525	5.91999	5.72463	5.40213	5.53823	5.95773	6.05113	6.35799	0.955856	No
FAM133A	286499	2.2367	2.30368	2.15341	1.71914	1.79269	2.59722	1.65012	2.67476	0.955622	No
SMG1P1	641298	-0.0202278	0.889039	-0.352347	0.950191	0.634616	0.944962	1.59677	1.90486	0.954665	No
SLK	9748	7.41887	7.62749	7.96732	7.57771	7.15247	7.57611	8.05857	8.53216	0.954442	No
CNOT1	23019	8.99567	9.10944	9.03959	8.95508	9.02178	9.22	9.58064	9.90949	0.954406	No
FRMD3	257019	1.75335	1.90935	1.22765	1.30484	1.29863	2.00771	2.3109	2.25914	0.954298	No
INTU	27152	-0.539708	-0.844468	-0.249766	-0.486905	-0.561686	-0.273909	0.3531	0.466824	0.953729	No
SMOC1	64093	1.85198	1.83429	1.62867	1.6814	2.26102	1.98364	2.10975	2.63496	0.95357	No
PLEKHH2	130271	2.90995	3.33875	2.89172	2.328	3.09089	3.10657	3.18021	3.28108	0.953085	No
PKP2	5318	6.85488	6.82546	6.2969	5.95708	6.86343	6.89987	6.92619	6.90982	0.952745	No
KIF18A	81930	6.70006	6.55267	6.08077	6.08605	6.60367	7.04289	7.02375	7.03817	0.952123	No
OTUD5	55593	5.78875	5.89896	6.07275	6.0538	5.89712	5.9461	6.58517	7.005	0.9512	No
RASAL2	9462	6.54747	6.61061	6.39417	6.31075	6.4383	6.60225	6.83072	7.26172	0.950975	No
WNT10A	80326	-0.309043	-0.575222	-0.352347	-1.42087	-0.19767	0.0840612	-0.950125	-0.470106	0.950763	No
SERPINI1	5274	-2.24576	-1.05668	-1.293	-1.42087	-1.37393	-1.93563	-0.578778	-0.470106	0.950763	No
BSN	8927	-0.0202278	0.26835	-0.249766	-1.42087	-0.309106	0.54527	0.0163567	-0.470106	0.950763	No
RPL4P6	100271033	-2.72538	-1.05668	-0.856181	-1.42087	-2.65306	-0.83424	-0.663043	-0.470106	0.950763	No
TAF5	6877	5.13448	5.34705	5.44674	5.16861	5.07473	5.55904	5.72623	6.11929	0.95068	No
MYBL1	4603	5.51541	5.52466	4.76051	4.74947	5.16741	5.63249	5.44604	5.69962	0.950158	No
TNS3	64759	6.81684	6.84136	6.10396	5.38463	7.06822	7.0581	6.88087	6.33458	0.949954	No
PSEN1	5663	6.70543	6.79758	6.74607	6.4911	6.62751	6.9876	7.24941	7.44088	0.949784	No
SNORD101	594837	-0.15742	0.221989	-0.406509	-0.806267	0.0482324	-0.333151	-0.038871	0.142877	0.949144	No
LOC100289473	100289473	-0.0202278	-0.280091	-0.782708	-0.806267	0.135946	-0.83424	-0.84795	0.142877	0.949144	No
CSTA	1475	-0.256712	-0.035202	-0.249766	-0.376635	0.371013	0.128653	-0.663043	0.571724	0.948359	No
LOC100128494	100128494	0.426402	0.629688	-0.249766	-0.0460201	0.508827	0.868145	1.10499	0.901874	0.947895	No
TUT4	23318	6.92026	7.08829	6.89239	6.65057	6.80358	7.09157	7.36794	7.5979	0.947329	No
SRCIN1	80725	3.10755	3.20212	2.52295	2.22682	3.30471	3.38453	3.32395	3.17408	0.947258	No
SNHG1	23642	6.44207	6.59648	6.65604	6.75192	6.42911	6.62431	7.13515	7.6981	0.946177	No
TAB2	23118	7.81988	8.07212	8.24151	7.96601	7.61519	8.02718	8.49267	8.91062	0.944611	No
VDR	7421	4.83776	4.86412	5.35204	4.40037	4.91962	4.89608	5.28248	5.34496	0.944589	No
PLEKHO2	80301	4.90247	5.30458	3.81351	3.99125	4.8337	5.69035	5.30622	4.93558	0.944331	No
CDC5L	988	7.5123	7.58948	7.50488	7.20715	7.34651	7.65373	7.89046	8.15044	0.943283	No
TLE1	7088	5.00784	4.9696	4.6287	5.24175	5.1504	5.23759	5.7427	6.18484	0.943089	No
ZFAND3	60685	6.26881	6.24597	6.45286	6.58053	6.27523	6.50465	6.91352	7.52357	0.943039	No
CCDC17	149483	0.741455	1.36493	1.48731	1.54794	1.44319	1.88311	2.18399	2.49081	0.942872	No
ANKRD44	91526	3.54724	3.97069	3.37372	3.09819	3.35127	3.84497	3.89861	4.04101	0.94282	No
ZBTB38	253461	5.65769	5.93174	6.16326	6.03084	5.50464	5.9639	6.53877	6.97303	0.942191	No
WAPL	23063	7.96415	8.14653	8.09631	7.88721	7.84871	8.17086	8.46719	8.8291	0.941885	No
IL6	3569	-2.72538	-2.22354	-2.75297	-1.21704	-2.15973	-1.34188	-1.60973	-0.275531	0.941506	No
EMX2OS	196047	0.256762	0.124543	-0.521343	-1.21704	0.957112	0.511993	0.309545	-0.275531	0.941506	No
CYP2U1	113612	1.61976	1.46784	1.0779	1.12907	0.722246	1.56396	2.05805	2.06915	0.940081	No
CENPN	55839	6.63922	6.7641	6.77943	6.42697	6.46342	6.77394	7.10323	7.36689	0.939921	No
CRAMP1	57585	4.57083	4.45449	4.8014	4.67939	4.54816	4.60598	5.34719	5.6193	0.939909	No
GLIPR1	11010	6.03297	6.36808	6.4481	6.21933	5.7459	6.41072	6.78673	7.15779	0.938463	No
TNXB	7148	1.48795	1.99455	1.50208	1.65567	1.8968	2.1551	2.3109	2.59404	0.938368	No
CHMP4C	92421	2.95503	2.93385	2.73794	2.67386	2.95881	2.65171	2.57278	3.61146	0.937604	No
RPS6P8	100128450	-3.04225	-2.50614	-2.2788	-2.10909	-1.96462	-1.11699	-1.30889	-1.17152	0.937571	No
RESF1	55196	6.10349	5.35244	5.5338	5.70613	5.94268	5.97768	5.96514	6.64268	0.936553	No
GPATCH3	63906	4.20389	4.17311	4.05057	3.93889	4.17119	4.07884	4.39176	4.87537	0.93648	No
MED19	219541	4.06687	4.21809	4.12166	4.10491	4.34919	4.34525	4.43294	5.04135	0.936441	No
ADIPOR2	79602	8.35565	8.83441	8.85624	8.54764	8.31897	8.89821	9.24103	9.48398	0.936349	No
MOB2	81532	3.00411	3.10328	3.54045	3.5249	3.22194	3.46932	4.22302	4.46078	0.935875	No
DNAJB1	3337	7.90848	8.07884	7.75821	7.52141	7.92649	8.20591	8.36585	8.45669	0.935278	Yes
SKA1	220134	5.88214	5.77298	5.5311	5.2738	5.69355	5.8445	6.04865	6.20875	0.93495	No
RAB21	23011	5.98148	6.28807	6.14632	5.93319	5.67354	6.30054	6.5138	6.86795	0.934762	No
LINC01687	101927843	-0.670528	-1.05668	-2.2788	-1.03847	-1.14991	-1.11699	0.309545	-0.104107	0.934365	No
FLNC-AS1	110806300	-1.88643	-1.78442	-0.856181	-1.03847	-1.37393	-1.22506	-0.663043	-0.104107	0.934365	No
ABRAXAS1	84142	4.83926	4.76453	4.3532	4.09058	4.69618	5.03726	4.7341	5.02451	0.933926	No
LUM	4060	-1.73556	0.399112	0.100209	-0.430716	-0.429875	0.0380472	-0.950125	0.502645	0.933362	No
MED26	9441	3.49478	3.46354	3.17598	3.19065	3.31414	3.9574	3.99799	4.12385	0.933199	No
UHRF2	115426	4.61363	4.71518	4.89114	4.84075	4.56406	4.88312	5.1713	5.77296	0.932208	No
BAHD1	22893	5.90816	6.3951	6.59575	5.89866	6.03328	5.9981	6.63123	6.83057	0.931909	No
SERPINE2	5270	6.29863	6.42611	6.6696	6.73475	6.14849	6.46716	6.95474	7.66588	0.931129	No
LRCH1	23143	4.8557	4.96081	5.57456	4.80756	4.7141	4.95298	5.55146	5.73864	0.931078	No
RBM22	55696	7.05123	7.21242	7.17018	6.92036	7.00192	7.30939	7.63244	7.85138	0.931022	No
DNAJB6P1	387820	3.25901	3.52689	3.44809	3.33539	3.21692	3.1931	3.79187	4.26611	0.930718	No
CHMP2B	25978	5.40198	5.53181	5.49831	5.21007	5.10221	5.64214	5.67781	6.14005	0.929983	Yes
C7orf26	79034	5.89954	6.1694	6.43949	6.32663	5.93124	6.26665	6.9392	7.25649	0.929861	No
SLC6A9	6536	3.88667	3.94951	4.18026	4.52103	4.16338	3.95431	4.75252	5.45075	0.929725	No
ABCG4	64137	0.549072	0.399112	-0.856181	-0.324507	0.0927558	0.671195	0.309545	0.605061	0.929569	No
MGAT4A	11320	3.72691	3.84249	3.74993	3.10296	3.4444	3.62528	3.82705	4.03185	0.928889	No
RPL21P84	100271187	-0.670528	-0.280091	-0.521343	-0.879593	-1.25757	-0.672479	-0.156105	0.0490945	0.928687	No
DNM3	26052	2.90995	3.48333	3.67693	2.88229	2.40921	3.03224	3.34567	3.81036	0.928069	No
NOVA1	4857	3.54724	3.498	3.14336	2.59485	3.45723	3.5453	3.18021	3.52266	0.927809	No
ABCB4	5244	0.549072	-0.0926384	0.670337	0.507949	0.857414	0.671195	0.999301	1.43422	0.926275	No
ESRRG	2104	-0.740674	-1.60655	-2.08969	-1.7935	-1.04972	-0.597928	-1.60973	-0.867259	0.926245	No
SLC25A24P2	100422608	-0.419771	-1.05668	-0.646115	-1.7935	-0.0451613	-0.162259	-1.17913	-0.867259	0.926245	No
LOC105378516	105378516	-2.46573	-0.420123	-1.10213	-1.7935	-2.15973	-0.273909	-0.950125	-0.867259	0.926245	No
SYNJ1	8867	4.91251	4.98704	5.29909	4.89809	4.72652	4.91689	5.34314	5.82429	0.926194	No
ANKRD11	29123	8.14614	8.27768	8.41939	8.29618	8.16622	8.23886	8.7804	9.22237	0.926191	No
KPNA4	3840	7.80707	8.22595	8.52524	8.29839	7.49774	8.16485	8.718	9.2243	0.92591	No
SPRED2	200734	6.59318	6.91334	7.13832	6.91969	6.5468	6.8731	7.51121	7.84551	0.925825	No
INTS7	25896	6.37109	6.65763	6.77677	6.4566	6.36985	6.68296	6.99654	7.382	0.925397	No
SCML1	6322	4.29217	4.40348	4.55622	4.43481	3.9651	4.54148	4.71336	5.35969	0.924879	No
PACSIN1	29993	1.21898	1.03026	1.01748	0.564335	1.07276	1.04141	1.13025	1.48883	0.924491	No
CERT1	10087	4.92813	5.15067	4.88269	4.66818	4.72475	5.18709	5.42706	5.59254	0.924362	No
GLI3	2737	5.76125	5.36849	5.15811	5.2385	5.69626	5.93516	6.06101	6.16192	0.923415	No
MPDZ	8777	2.94389	3.36031	3.51882	3.5249	2.82005	3.27473	3.92049	4.44705	0.922151	No
SUSD6	9766	4.74776	4.87727	5.03778	4.8926	4.79548	5.02993	5.54443	5.81452	0.921925	No
PRX	57716	2.91566	2.75818	3.05594	3.08861	3.01195	3.06702	3.51822	4.01023	0.921623	No
TXNDC16	57544	3.78736	4.0019	4.02778	3.65717	3.50743	4.11531	4.11014	4.57874	0.92157	No
IPMK	253430	5.36905	5.46247	5.34181	5.10351	4.95924	5.44024	5.53027	6.02468	0.921172	No
MIR600HG	81571	0.741455	0.519002	0.349323	0.356519	0.541317	0.894207	0.824659	1.27763	0.921115	No
FAM110C	642273	1.79113	2.61304	2.90846	1.95885	2.14953	2.00771	2.73796	2.87935	0.920501	No
BUD31	8896	6.41863	6.49169	6.51473	6.47004	6.45172	6.70567	7.06363	7.39039	0.92035	No
PLEKHD1	400224	-1.154	-0.495589	-0.462784	-0.606306	-0.785164	0.128653	-0.0962974	0.313924	0.92023	No
MYZAP	100820829	-0.15742	0.399112	-0.0213026	-0.606306	0.3344	0.443044	0.395379	0.313924	0.92023	No
MPPED2	744	2.24579	2.40052	2.08636	0.971197	2.07381	1.99572	2.21972	1.89141	0.92021	No
KIF1B	23095	7.3554	7.55629	7.77978	7.22448	7.28878	7.50389	7.91723	8.14407	0.919592	No
CEACAM19	56971	3.53616	4.23278	3.71865	3.75732	3.60287	3.58585	4.28055	4.67607	0.918753	No
HNF4G	3174	-0.15742	-0.844468	-1.63703	-1.53471	-0.309106	0.171907	-1.17913	-0.616123	0.918588	No
LOC100506321	100506321	-1.73556	-1.78442	-0.646115	-1.53471	-1.5005	-0.922473	-0.950125	-0.616123	0.918588	No
OR51B2	79345	0.360919	0.975417	1.09749	0.770124	0.3344	0.868145	0.855274	1.68865	0.918522	No
P2RY11	5032	1.42526	2.31477	1.60148	1.25432	1.66581	1.31661	2.01801	2.17284	0.918518	No
SCML2	10389	4.32688	4.64663	4.50212	4.05904	3.90395	4.39858	4.76063	4.97755	0.918507	No
NEU1	4758	4.88074	4.96785	5.01992	5.20009	5.20085	5.46219	5.78406	6.11857	0.918476	No
USP12	219333	6.04735	6.22776	6.57275	5.88558	5.66527	5.98148	6.32642	6.8039	0.918319	No
LRRK2	120892	3.05158	2.79031	2.44098	1.80354	2.57531	2.89053	2.7543	2.72111	0.917564	No
CD2AP	23607	7.50853	7.64955	7.71129	7.26359	7.09378	7.62191	7.82768	8.18098	0.917398	No
GRIK5	2901	-0.603636	-0.495589	-1.293	-0.486905	-0.956039	-0.83424	0.264633	0.430092	0.916996	No
NRG2	9542	0.105044	-0.214863	0.175879	-0.486905	0.804856	-0.00948294	0.695258	0.430092	0.916996	Yes
CCDC168	643677	-1.88643	0.073235	-0.108396	0.113648	-0.956039	-0.922473	0.0163567	1.03014	0.916488	No
TAX1BP1	8887	7.58288	7.70222	7.59443	7.42193	7.43941	7.70938	7.89392	8.33825	0.91632	No
MOSPD1	56180	3.33345	4.03914	4.01238	3.85379	3.26635	3.97277	4.20233	4.76908	0.915294	No
ZNF829	374899	3.15178	2.66595	2.50105	2.83723	2.84629	2.97233	2.92276	3.75203	0.914794	No
RALGAPA1	253959	4.67217	4.72768	4.29924	3.83958	4.59534	4.67714	4.74436	4.7543	0.914721	No
RARB	5915	-0.603636	-0.946674	1.01748	-0.376635	-0.868073	-0.217004	0.661009	0.537598	0.914233	No
DIS3	22894	6.23437	6.47511	6.64151	6.3312	6.11312	6.71209	6.93517	7.24497	0.913764	No
NHLH1	4807	-0.539708	-0.575222	-0.108396	-1.31536	-0.368227	0.171907	-0.578778	-0.40229	0.913067	No
EEF1A1P10	100421829	-0.740674	-0.495589	-0.462784	-1.31536	-0.706761	-0.751094	-0.423716	-0.40229	0.913067	No
BRD4	23476	7.05253	7.32842	7.4397	7.41356	7.01535	7.35497	7.93593	8.32612	0.912557	No
ZNF740	283337	5.23155	5.45497	5.5338	5.59125	5.2545	5.58528	6.07246	6.50321	0.911959	No
TMCO3	55002	6.59318	6.67064	6.55736	6.53849	6.62088	6.83155	7.10003	7.44951	0.911021	No
NIPAL1	152519	5.26885	6.03925	6.81388	5.76295	4.63351	5.58528	6.28696	6.67345	0.910507	No
DOP1B	9980	2.80922	2.67458	2.55873	1.94829	2.89739	2.74775	2.80223	2.85877	0.910474	No
BICRA	29998	4.37536	3.73517	4.20756	4.13547	4.54416	4.34997	5.04253	5.04591	0.910437	No
RAB22A	57403	6.41813	6.64341	6.76495	6.4631	6.17849	6.65608	6.89752	7.37325	0.910153	No
PDE5A	8654	3.6014	3.5784	2.97352	2.17344	3.37399	3.53291	3.35106	3.08236	0.908927	No
UPK1A	11045	-0.539708	-0.659508	-0.352347	-1.12499	-1.04972	-0.52704	-0.156105	-0.216097	0.908896	No
TRPM7	54822	5.71204	5.91544	5.78704	5.60055	5.46178	5.98679	6.24061	6.50927	0.908726	No
DENND5A	23258	6.90096	6.94802	7.04586	6.83269	6.96945	7.0792	7.48728	7.74067	0.907978	No
NFKBIZ	64332	5.88214	3.94595	4.8014	4.30845	5.88214	4.93269	4.87896	5.21604	0.907591	No
SETBP1	26040	3.87205	4.18826	3.58277	3.70498	3.95609	4.26763	4.37865	4.61192	0.906938	No
YEATS4	8089	4.27894	4.32888	3.99681	3.54955	4.00932	4.32144	4.40734	4.45622	0.906663	No
USP32	84669	7.97154	8.13231	8.07408	7.97725	7.94255	8.23137	8.61317	8.88381	0.906565	No
NPTN-IT1	101241892	1.08346	2.02187	0.746769	0.564335	0.777842	1.01789	1.48374	1.47085	0.906519	No
MBD6	114785	5.64743	5.6547	5.51298	5.56212	5.71863	5.82431	6.26361	6.46853	0.906411	No
DOCK3	1795	3.60494	3.44852	2.8691	2.92598	3.59128	3.5453	3.7436	3.83164	0.905658	No
NCAN	1463	-0.309043	0.124543	-0.406509	-0.956846	-0.368227	-1.34188	-0.423716	-0.0512114	0.905635	No
LOC107985164	107985164	0.933871	0.82844	0.504135	0.0753567	1.33615	0.814563	0.395379	0.980191	0.904834	No
SLC45A4	57210	3.44034	3.59213	3.54759	3.3191	3.53189	3.58184	4.21419	4.22381	0.904714	No
LIFR	3977	7.57704	7.68603	7.9299	7.508	7.27857	7.72376	7.95637	8.41192	0.903918	No
GGNBP2	79893	6.54471	6.51831	6.19089	6.24758	6.45865	6.77963	6.97449	7.15146	0.903875	No
ENO2	2026	6.86709	6.78418	6.4001	5.95905	6.93663	6.84038	6.94009	6.86279	0.903741	No
ADAM17	6868	5.59678	5.9865	6.12619	5.84632	5.47761	5.81325	6.26646	6.74996	0.903641	No
MIR570	693155	-0.0202278	0.440192	0.175879	-0.806267	-0.494276	-0.273909	0.395379	0.0967479	0.903015	No
PPP2CB	5516	7.28405	7.54103	7.6712	7.3448	7.11214	7.51154	7.80654	8.24781	0.903006	No
LOC105372401	105372401	2.83958	3.27773	3.8515	3.72985	2.61401	2.93515	3.68515	4.63227	0.902428	No
MOV10L1	54456	-0.539708	0.480135	0.0203487	0.222776	-1.37393	0.294395	0.309545	1.12512	0.902343	No
MEF2C	4208	1.25548	1.54519	0.643932	0.222776	1.31751	0.993991	1.46401	1.12512	0.902343	No
HES6	55502	0.81665	1.61861	1.36331	0.907237	1.68047	0.701031	1.38228	1.80797	0.900736	No
NEXN	91624	5.93864	6.27748	5.96089	5.75691	5.52407	6.14168	6.28134	6.65616	0.899252	No
SIK1B	102724428	1.42526	2.96937	1.58769	1.4315	1.13795	2.32759	2.77045	2.33064	0.899132	No
PHIP	55023	7.13808	7.1135	6.94707	6.64731	6.89716	7.20459	7.24038	7.54627	0.898962	No
FGF2	2247	5.7461	5.3129	5.4657	5.35895	5.31565	5.50721	5.64423	6.2574	0.898443	No
PPP2R2D	55844	5.18738	5.49695	5.68147	5.34393	5.07611	5.19104	5.91335	6.24225	0.898315	No
PIAS1	8554	6.42215	6.52131	6.45808	6.18714	6.23607	6.50887	6.87482	7.08508	0.897933	No
ABCC9	10060	1.91036	1.65396	1.41107	1.54794	1.69499	1.42785	1.97684	2.44552	0.89758	No
FXR2	9513	5.38355	5.60589	5.47322	5.45808	5.44363	5.55599	5.98605	6.35554	0.897465	No
ZFAS1	441951	4.67048	4.80441	4.5509	4.63401	4.70696	4.66394	5.31175	5.531	0.896986	No
SRGAP2B	647135	3.10255	3.20212	3.38572	3.10771	3.02923	3.25475	3.54663	4.004	0.896291	No
DDX60	55601	2.59811	2.93385	2.14402	1.65567	2.75228	2.80382	2.38621	2.55192	0.896249	No
CLN8	2055	3.48713	3.73517	3.68667	3.11244	3.19156	3.85827	4.05845	4.00712	0.894676	No
WTAPP1	100288077	1.5032	1.32161	-0.108396	-0.0460201	0.908124	1.13181	0.3531	0.847197	0.893217	No
PTPN13	5783	5.45197	5.49085	5.1904	5.12006	5.43068	5.58628	5.59633	6.01308	0.893023	No
NR2C2	7182	6.5838	6.65927	6.71588	6.49337	6.4959	6.70521	7.108	7.3862	0.89283	No
GPER1	2852	1.91036	2.30368	2.84613	2.73655	2.41799	2.26904	2.97944	3.62778	0.891229	No
MIPOL1	145282	3.61551	3.76781	3.26962	2.77289	3.48673	3.77306	3.78791	3.66382	0.890925	No
FBXO25	26260	3.22261	2.77433	3.02558	2.9994	3.13945	3.39825	3.54663	3.89028	0.890887	No
ZMYM5	9205	3.18053	3.33875	3.10999	3.04964	2.74532	3.13417	3.45466	3.94012	0.890481	No
PLD5	200150	2.69429	3.12863	3.12439	2.84294	2.82666	3.21911	3.26246	3.73331	0.890361	No
PCMTD1	115294	3.67397	3.73104	3.31635	3.3555	3.40963	3.76954	3.83475	4.24511	0.889612	No
IKZF1	10320	1.35972	0.664773	0.954411	0.388103	0.722246	1.42785	0.589971	1.27763	0.88953	No
RASGEF1C	255426	1.20039	3.15971	3.33298	2.55366	0.693623	1.4099	3.36176	3.44194	0.888272	No
SPECC1	92521	5.45786	5.60927	5.7673	5.54996	5.40001	5.6257	6.19271	6.43822	0.888261	No
CCNE1	898	6.66996	6.9106	6.88148	6.53496	6.54179	6.89343	7.14719	7.42288	0.887917	No
RDH10	157506	4.45988	4.90321	5.31591	4.73879	4.37195	4.9137	5.19243	5.62642	0.887637	No
GPRC5A	9052	8.02222	7.92047	8.29047	8.45024	8.15822	8.11551	8.73675	9.33749	0.887253	No
PCDHB11	56125	1.79113	2.04868	1.76967	0.770124	1.8968	1.94676	1.90549	1.65721	0.887082	No
TMEM47	83604	3.35463	3.43842	3.01016	2.56061	2.97674	3.4028	3.29073	3.44654	0.88593	No
RRN3	54700	6.2716	6.36941	6.36314	6.09206	6.05454	6.3874	6.58174	6.97781	0.885757	No
SLFN12	55106	5.1357	5.12884	5.06912	5.28433	5.14248	5.55394	5.89228	6.1696	0.885264	No
STK17A	9263	4.79811	5.21125	5.25397	4.94795	4.61455	5.11965	5.40265	5.83223	0.884273	No
MYEF2	50804	6.02705	6.11177	5.4572	4.7973	5.9548	5.98072	5.76302	5.68118	0.883879	No
SDE2	163859	5.71286	5.90264	5.28314	5.19228	5.3833	5.79607	5.95193	6.07611	0.883821	No
FAM126B	285172	4.89671	5.18732	5.85983	5.20009	4.47014	5.04601	5.43974	6.08352	0.883425	No
ATG13	9776	6.09973	6.07637	6.10457	6.06483	6.28065	6.24466	6.60332	6.94686	0.882031	No
ZMIZ1-AS1	283050	-1.59898	-1.60655	-1.92252	-3.47236	-2.98194	-2.35951	-3.32561	-2.5908	0.881561	No
MIR4300HG	101928989	-2.72538	-3.32412	-4.0172	-3.47236	-3.40863	-2.62965	-2.50868	-2.5908	0.881561	No
LOC100507250	100507250	-1.35941	-1.44823	-2.08969	-3.47236	-1.63925	-1.93563	-2.22633	-2.5908	0.881561	No
LOC101928837	101928837	-2.46573	-2.50614	-1.63703	-3.47236	-1.37393	-3.39542	-1.06009	-2.5908	0.881561	No
LINC02606	100506022	-1.06132	-3.32412	-4.0172	-3.47236	-2.15973	-1.60843	-1.99029	-2.5908	0.881561	No
NCALD	83988	-0.974235	-1.60655	-2.49649	-2.76831	-2.98194	-1.93563	-1.7875	-1.88775	0.880564	No
NOSTRIN	115677	-2.46573	-0.844468	-2.08969	-2.76831	-2.38541	-1.93563	-3.32561	-1.88775	0.880564	No
CFAP54	144535	-1.59898	-1.44823	-2.49649	-2.76831	-2.38541	-1.93563	-4.0172	-1.88775	0.880564	No
NOXA1	10811	-2.72538	-2.85792	-2.75297	-2.76831	-1.79278	-2.13206	-2.22633	-1.88775	0.880564	No
LINC01823	101927801	-4.0172	-4.0172	-2.75297	-2.76831	-2.15973	-2.35951	-0.84795	-1.88775	0.880564	No
GOLGA6L17P	642402	-1.73556	-2.85792	-2.08969	-2.76831	-1.14991	-1.93563	-2.22633	-1.88775	0.880564	No
TTC23L-AS1	101929704	-1.47423	-1.78442	-4.0172	-2.76831	-0.561686	-1.01646	-2.50868	-1.88775	0.880564	No
OXR1	55074	5.99098	5.92542	5.51206	5.17088	5.85977	6.10518	5.87651	6.05138	0.880496	No
ARHGEF3	50650	3.93809	4.03914	4.42086	3.38319	3.6742	4.06743	4.34399	4.2635	0.880305	No
TMEM130	222865	-0.478494	-1.17576	-1.293	-2.29723	-0.632401	-0.922473	-1.30889	-1.41711	0.880122	No
C4orf47	441054	-1.88643	-2.50614	-4.0172	-2.29723	-3.40863	-1.93563	-0.950125	-1.41711	0.880122	No
GUSBP9	118126072	-1.88643	-2.50614	-3.46401	-2.29723	-2.98194	-2.62965	-1.7875	-1.41711	0.880122	No
PCDHGA5	56110	-1.06132	-0.659508	-1.293	-2.29723	-0.632401	-0.922473	-1.60973	-1.41711	0.880122	No
CRHR1	1394	-2.72538	-2.50614	-4.0172	-1.94269	-2.65306	-2.13206	-1.7875	-1.06281	0.879873	No
COL24A1	255631	-2.05494	-1.60655	-2.75297	-1.94269	-2.38541	-2.62965	-2.86008	-1.06281	0.879873	No
RBBP4P2	100420527	-1.25305	-1.30557	-1.51301	-1.94269	-0.706761	-1.22506	-1.60973	-1.06281	0.879873	No
LOC101927402	101927402	-1.47423	-0.659508	-0.201087	-1.94269	-1.5005	-2.13206	0.395379	-1.06281	0.879873	No
PRSS8	5652	-0.740674	-2.22354	-1.92252	-1.65831	-0.494276	-1.46901	-0.283714	-0.7786	0.879713	No
SMIM24	284422	-3.44889	-1.60655	-3.46401	-1.65831	-4.0172	-2.13206	-2.86008	-0.7786	0.879713	No
INSL4	3641	-2.05494	-1.60655	-1.77273	-1.65831	-1.63925	-1.60843	-1.60973	-0.7786	0.879713	No
STAC3	246329	-1.06132	-0.844468	-1.39881	-1.65831	-0.494276	-0.52704	-2.50868	-0.7786	0.879713	No
NEXMIF	340533	0.0644834	-0.659508	-1.10213	-1.42087	0.177881	-0.39493	-1.06009	-0.541268	0.879601	No
GRPEL2	134266	5.99098	5.91908	6.20845	6.11229	5.86218	6.19113	6.43934	6.99167	0.879375	No
RCAN2	10231	0.458061	0.356828	0.474473	-0.0888595	0.135946	0.443044	-0.0962974	0.790366	0.879225	No
NELL1	4745	0.519368	-0.659508	0.212276	-0.00441617	-0.0451613	0.640729	0.695258	0.874795	0.879211	No
OVOL2	58495	0.220302	0.519002	1.22765	0.356519	0.777842	0.993991	0.885253	1.23568	0.879159	No
RAPGEF4	11069	1.04228	1.50704	1.20976	0.478908	1.47717	1.23738	1.42373	1.35805	0.879144	No
FBXO16	157574	2.02048	1.65396	0.865792	0.478908	1.76544	1.64294	1.75126	1.35805	0.879144	No
CPNE4	131034	1.48795	0.82844	1.0779	1.5197	1.47717	1.01789	1.33961	2.39876	0.879059	No
C16orf87	388272	4.05139	4.09487	3.41334	3.3555	3.97702	4.14817	3.92771	4.2345	0.879	No
ZNF263	10127	5.74129	5.82237	5.97948	5.99411	5.7905	6.0011	6.38004	6.87309	0.878981	No
NKX3-1	4824	4.58344	4.97835	5.1616	4.72803	4.3469	4.87333	5.24106	5.60599	0.877957	No
ING3	54556	4.22245	4.22104	3.86299	3.601	3.8466	4.26763	4.53101	4.47887	0.877873	No
NFATC1	4772	4.87635	4.65101	5.11069	4.61745	4.93957	4.84019	5.14366	5.49366	0.876208	No
FHL2	2274	7.17962	7.77502	8.2755	7.58049	7.05281	7.59783	8.25613	8.45669	0.876199	No
SPRED1	161742	6.46173	6.69258	7.14038	6.603	5.93124	6.58635	7.03717	7.47706	0.874064	No
RELL1	768211	5.35125	5.51628	5.27348	4.97421	5.06638	5.58328	5.87837	5.84711	0.872902	No
NR6A1	2649	2.7465	3.30022	3.31217	3.10296	2.22147	2.97233	3.44463	3.9756	0.872646	No
MRTFA	57591	6.16712	6.26181	6.10578	6.01449	6.31688	6.26727	6.59427	6.88714	0.872643	No
CEP350	9857	7.24091	7.21242	7.19511	6.90714	7.1782	7.36926	7.45579	7.77974	0.872606	No
TMEM65	157378	6.86118	6.85899	6.74684	6.24003	6.26797	6.80989	6.68495	7.1125	0.872475	No
SPIN1	10927	7.75106	7.75048	7.88675	7.44393	7.53326	7.81611	8.0495	8.3164	0.872468	No
ASXL1	171023	8.16978	8.38102	8.26227	8.2176	8.22115	8.47937	8.91296	9.08938	0.871772	No
[truncated: 13,871 more rows]
