# Supplementary material for: Quantitative and temporal analysis of autophagy: Differential Response to amino acid and glucose starvation
Source: PLoS One. 2026 Feb 4;21(2):e0340957. doi: 10.1371/journal.pone.0340957 (PMC12872001; doi:10.1371/journal.pone.0340957)
Supplement: S4 Table — Pathways enriched among genes changing in expression during 6h (A) or 4h (B) aa-starvation. Count is number of genes from DEG input list present in the pathway; % is percentage of genes in the DEG list that are found in the pathway. (XLSX) [file pone.0340957.s007.xlsx]

## Sheet: Sheet1
Table S4. Pathways enriched among genes changing in expression during 6h (A) or 4h (B) aa-starvation. Count is number of genes from DEG input list present in the pathway; % is percentage of genes in the DEG list that are found in the pathway
A. Genes increased at 6h -aa compared to 6h FM with a log2FC > 4 (n=33)
GO	Category	Description	Count	%	Log10(P)	Log10(q)
R-HSA-9648895	Reactome Gene Sets	Response of EIF2AK1 (HRI) to heme deficiency	5	15.62	-10.09	-5.81
R-HSA-9031628	Reactome Gene Sets	NGF-stimulated transcription	5	15.62	-7.88	-3.9
M60	Canonical Pathways	PID NFAT TFPATHWAY	4	12.5	-6.22	-2.64
GO:0070059	GO Biological Processes	intrinsic apoptotic signaling pathway in response to endoplasmic reticulum stress	3	9.38	-4.37	-1.35
WP2849	WikiPathways	Hematopoietic stem cell differentiation	3	9.38	-4.29	-1.29
GO:0045444	GO Biological Processes	fat cell differentiation	4	12.5	-4.17	-1.19
WP3527	WikiPathways	Pre implantation embryo	3	9.38	-4.12	-1.16
GO:0007167	GO Biological Processes	enzyme-linked receptor protein signaling pathway	7	21.88	-4.06	-1.13
GO:0045598	GO Biological Processes	regulation of fat cell differentiation	3	9.38	-2.72	-0.18
GO:0009952	GO Biological Processes	anterior/posterior pattern specification	3	9.38	-2.35	0
B. Genes increased at 4h -aa compared to 4h FM with a log2FC > 4 (n=18)
GO	Category	Description	Count	%	Log10(P)	Log10(q)
R-HSA-9031628	Reactome Gene Sets	NGF-stimulated transcription	5	27.78	-9.24	-5.17
R-HSA-9648895	Reactome Gene Sets	Response of EIF2AK1 (HRI) to heme deficiency	4	22.22	-8.75	-4.94
M167	Canonical Pathways	PID AP1 PATHWAY	4	22.22	-6.34	-3.05
WP3527	WikiPathways	Pre implantation embryo	3	16.67	-4.89	-1.88
M5922	Hallmark Gene Sets	HALLMARK UNFOLDED PROTEIN RESPONSE	3	16.67	-3.55	-0.84
GO:0071695	GO Biological Processes	anatomical structure maturation	3	16.67	-2.94	-0.3
