# Supplementary material for: Quantitative and temporal analysis of autophagy: Differential Response to amino acid and glucose starvation
Source: PLoS One. 2026 Feb 4;21(2):e0340957. doi: 10.1371/journal.pone.0340957 (PMC12872001; doi:10.1371/journal.pone.0340957)
Supplement: S5 Table — Average GFP-LC3 puncta per cell for cells treated with FM 6h and replenished with fresh FM for 120 min (columns A-O) or amino acid starved 6h then replenished with FM (columns Q-AE). Synthesis and degradation quantified as described in Methods (and SD and SEM calculated using propagation of error rules). (XLSX) [file pone.0340957.s008.xlsx]

## Sheet: Restim Synthesis & Degradation
Table S5: Average GFP-LC3 puncta per cell for cells treated with FM 6h and replenished with fresh FM for 120 min (columns A-O) or amino acid starved 6h then replenished with FM (columns Q-AE). Synthesis and degradation quantified as described in Methods (and SD and SEM calculated using propagation of error rules).
	FM -> FM (-) BafA1				FM -> FM (+) BafA1				Synthesis in FM->FM			Degradation in FM->FM					-aa -> FM (-) BafA1				-aa -> FM (+) BafA1				Synthesis in -aa->FM			Degradation in -aa->FM
Minutes	Mean	SD	n	SEM	Mean	SD	n	SEM	Objects Synthesized from 0 min	SD	SEM	Objects Degraded from 0 min	SD	SEM		Minutes	Mean	SD	n	SEM	Mean	SD	n	SEM	Objects Synthesized from 0 min	SD	SEM	Objects Degraded from 0 min	SD	SEM
0	7.4	6.05897	10	1.91601	13.9524	13.6692	21	2.98287	0	14.9519	3.54522	0	17.2331	4.46216		0	21.5484	15.9705	31	2.86838	26	15.6844	21	3.42261	0	22.3843	4.46563	0	31.7989	6.033
5	9.7	8.21989	10	2.59936	17.9524	14.4481	21	3.15283	4	15.9504	3.95654	1.7	18.9392	5.10705		5	17.5484	14.5209	31	2.60803	31.381	18.6534	21	4.0705	5.38095	21.3742	4.30303	9.38095	30.3771	5.79185
10	10.8	8.09389	10	2.55951	23.5238	18.8563	21	4.11479	9.57143	15.8858	3.93047	6.17143	18.8303	5.06664		10	14.1935	12.2812	31	2.20577	29.381	18.3043	21	3.99433	3.38095	19.9205	4.07182	10.7358	28.3322	5.44727
15	14	9.11653	10	2.8829	24.4286	19.4925	21	4.25361	10.4762	16.4304	4.14833	3.87619	19.7429	5.40285		15	11.8065	12.9908	31	2.33322	28.381	19.3377	21	4.21984	2.38095	20.3657	4.14225	12.1229	28.9582	5.55245
20	12.2	8.81665	10	2.78807	26.1905	19.1144	21	4.17111	12.2381	16.2659	4.08299	7.4381	19.4686	5.30238		20	8.35484	10.2259	31	1.83663	28.0952	19.4368	21	4.24146	2.09524	18.7235	3.88426	15.2888	26.6495	5.16608
25	11.9	7.68042	10	2.42876	26.9524	19.9511	21	4.35369	13	15.6792	3.84661	8.5	18.4807	4.93623		25	7.64516	10.6319	31	1.90954	27.4286	19.8811	21	4.33841	1.42857	18.9483	3.91926	15.3318	26.9653	5.21868
30	10.6	9.21593	10	2.91433	25.4762	20.2968	21	4.42913	11.5238	16.4858	4.17023	8.32381	19.835	5.43648		30	6.35484	8.43623	31	1.51519	29.381	22.9117	21	4.99975	3.38095	17.8093	3.74301	18.5745	25.3652	4.95313
35	10.8	10.0421	10	3.1756	25.7619	20.2161	21	4.41151	11.8095	16.9615	4.35683	8.40952	20.6215	5.72167		35	5.22581	7.46864	31	1.34141	34.5238	24.2376	21	5.28908	8.52381	17.3718	3.67609	24.8464	24.7511	4.85187
40	10.1	9.90454	10	3.13209	25	18.767	21	4.09529	11.0476	16.8804	4.32522	8.34762	20.488	5.6735		40	5.16129	7.13721	31	1.28188	34	23.2336	21	5.06999	8	17.2319	3.65479	24.3871	24.5547	4.81958
45	11.1	11.0499	10	3.49428	23	17.869	21	3.89933	9.04762	17.5769	4.59429	5.34762	21.6277	6.08183		45	5.32258	7.01136	31	1.25928	32.9524	22.7145	21	4.95671	6.95238	17.1802	3.64693	23.1782	24.4821	4.80765
50	10.1	9.21894	10	2.91529	27.8571	22.1704	21	4.83799	13.9048	16.4875	4.1709	11.2048	19.8378	5.4375		50	4.58065	6.89335	31	1.23808	32.6667	23.0463	21	5.02912	6.66667	17.1324	3.63966	23.6344	24.415	4.79662
55	8.3	9.28619	10	2.93655	28.7619	23.5306	21	5.1348	14.8095	16.5252	4.18579	13.9095	19.9004	5.46034		55	4.80645	5.9745	31	1.07305	41	27.1459	21	5.92372	15	16.7838	3.58688	31.7419	23.9258	4.71644
60	6.7	8.68012	10	2.74489	27.0952	20.7434	21	4.52659	13.1429	16.1923	4.05363	13.8429	19.3455	5.25714		60	3.77419	5.1621	31	0.927141	38.9524	24.9068	21	5.4351	12.9524	16.512	3.54597	30.7266	23.5446	4.65415
65	7.9	8.53034	10	2.69753	30.0952	23.3043	21	5.08542	16.1429	16.1126	4.02171	15.6429	19.2118	5.20787		65	4.6129	6.81018	31	1.22314	42.2381	28.9014	21	6.3068	16.2381	17.0991	3.63461	33.1736	24.3683	4.78895
70	6.5	7.10634	10	2.24722	27.4762	23.9345	21	5.22294	13.5238	15.4061	3.73464	14.4238	18.0155	4.76116		70	3.51613	5.35955	31	0.962603	39.3333	25.5486	21	5.57517	13.3333	16.5748	3.5554	31.3656	23.6327	4.66852
75	6.6	7.84857	10	2.48193	28.8571	23.3158	21	5.08793	14.9048	15.7622	3.8804	15.7048	18.6215	4.98885		75	3.45161	5.20793	31	0.935373	40	27.6261	21	6.0285	14	16.5264	3.54813	32.0968	23.5648	4.65744
80	6.3	8.08359	10	2.55626	30.8571	24.0859	21	5.25597	16.9048	15.8806	3.92835	18.0048	18.8215	5.06335		80	3.09677	4.81217	31	0.864291	41.0476	27.3998	21	5.97912	15.0476	16.406	3.53005	33.4992	23.3959	4.62989
85	8	9.6148	10	3.04047	30.3333	23.8104	21	5.19585	16.381	16.712	4.25934	15.781	20.2101	5.57293		85	3	5.00666	31	0.899223	42.8095	27.813	21	6.06929	16.8095	16.4641	3.53877	35.3579	23.4774	4.64318
90	7.6	8.84685	10	2.79762	32.4762	24.9111	21	5.43604	18.5238	16.2823	4.08952	18.3238	19.4959	5.31243		90	3.6129	5.7947	31	1.04076	43.1429	27.8681	21	6.08131	17.1429	16.7206	3.57735	35.0783	23.8372	4.70194
95	6.9	7.7237	10	2.44245	30.8095	23.0903	21	5.03872	16.8571	15.7004	3.85526	17.3571	18.5167	4.94972		95	3.80645	6.44163	31	1.15695	41.8571	26.5731	21	5.79872	15.8571	16.9557	3.61287	33.5991	24.167	4.75594
100	8.2	9.80703	10	3.10125	34.5714	25.2835	21	5.51732	20.619	16.8234	4.30294	19.819	20.394	5.63952		100	2.70968	4.61298	31	0.828515	41.2381	28.9342	21	6.31397	15.2381	16.3487	3.52147	34.0768	23.3156	4.61679
105	8.4	12.8426	10	4.0612	35.2857	23.7763	21	5.18842	21.3333	18.7558	5.03893	20.3333	23.525	6.74947		105	4.51613	7.20125	31	1.29338	46.5238	31.581	21	6.89155	20.5238	17.2586	3.65884	37.5561	24.5921	4.82572
110	8.8	11.5835	10	3.66303	37.8571	27.2365	21	5.9435	23.9048	17.9172	4.72391	22.5048	22.1791	6.27727		110	4.03226	6.34814	31	1.14016	50.5714	32.3614	21	7.06183	24.5714	16.9204	3.60753	42.0876	24.1175	4.74782
115	9.1	12.6179	10	3.99013	39.9524	24.1671	21	5.27369	26	18.6027	4.98183	24.3	23.2805	6.66415		115	3.45161	5.6441	31	1.01371	47.0952	30.9223	21	6.74781	21.0952	16.669	3.56958	39.192	23.7648	4.69011
120	8.3	9.84378	10	3.11288	35.3333	23.8293	21	5.19997	21.381	16.8448	4.31132	20.481	20.4294	5.65231		120	2.80645	5.10176	31	0.916303	46.7143	31.5676	21	6.88862	20.7143	16.4933	3.54315	39.4562	23.5183	4.64985
